# Supplementary material for: Three, two, one! Revision of the long-bodied sphaerodorids (Sphaerodoridae, Annelida) and synonymization of Ephesiella, Ephesiopsis and Sphaerodorum
Source: PeerJ. 2018 Oct 26;6:e5783. doi: 10.7717/peerj.5783 (PMC6204827; doi:10.7717/peerj.5783)
Supplement: Supplemental Information 3 [file peerj-06-5783-s003.fasta]

>SPH312
TGCATGTCTAAGTGCAAGCCTCATATGTACAGTGAAACCGCGAATGGCTCATTAAATCGGTTATGGTTCCTTAGATGGTAAAATCCTAATTGGATAACTGTGGAAAATCTAGAGCTAATACATGCAACTAAACTCCGACCGTCCTCGTGGCGGGAGGGGTGCTTTTATTCGATCAAAACCAATACGGGGCGTTCGCGCACCGTGGAAACATTGCTGAGACTGGGTGACATTGCGGATCGCACACGGCCTCCGAGCCGGCGACGCTTCTTTGAAATGTCCGACCCATCAAGTGCCGTTGGTAAGCGACATGCCTACCAAGCTCGTAACGGGTAACGGGGAATCAGGGTTCGATTCCGGAGAGGGAGCATGAGAAACGGCTACCACATCCAAGGAAGGCAGCAGGCACGCAAATTACCCACTCCTAGCGCTGGGAGGTAGTGACGAAAAATGACAATACGGGACTCGTTCGAGGCCCCGTAATTGGAATGAGTACACTTTAAATCCTTTAACGAGGATCTATTGGAGGGCAAGTCTGGTGCCAGCAGCCGCGGTAATTCCAGCTCCAATAGCGTATATTAAAGTTGTTGCGGTTAAAAAGCTCGTAGTTGGATTCGGACTCGCGGCGCGCCCAGTCGCCTAACGGCGGTCTCGGGCGCGTACCCGCTTGCCGCTAGCCGGTTTTCCACCGGGGGTGCTCTTCACTGRGTCGCTCTCGGCGGCCGGCAAGTTTACTTTGAGAAAATTAGAGTGTTCAAAGCAGGCCGCTAACGCCTGAACGGTGGTGCATGGAATAATGGAATAGGACCTCGGTTCTATTTTGTTGGCTTCTAGAAATTCCGAGGTAATGATTAAGCGGGACTGACGGGGGCATTCGTATTACGGTGCGAGAGGTGAAATTCTTAGACCATCGTAAGACGACCTACTGCGAAAGCATTTGCCAAGGATGTTTTCATTAATCAAGAGCGAAAGTCAGAGGTTCGAAGACGATCAGATACCGTCCTAGTTCTGACCATAAACGATGTCGACTAGCGGTGCGCCGGCGTCATTTTCACTTGACCCGGCGTGCAGCTGCTCTCGGGAAACCAAAGTCTTTGGATTCCGGGGGAAGTATGGTTGCAAAGCTGAAACTTAAAGGAATTGACGGAAGGGCACCACCAGATGTGGAGCCTGCGGCTTAATTTGACTCAACGCGGGGAACCTTACCAGGTCCGGACATTTGTAAGGATTGACAGTCTGATAGCTCTTTCTTGATTCAATGGGTGGTGGTGCATGGCCGTTCTTAGTTCGTGGAGCGATCTGTCTGGTTAATTCCGATAACGAACGAGACTCAAACCTACTAATCAAGCTAGCTGGTCGTCAGCGGCCAGATTGTCTCTATAGCTTCTTAGAGGAACGGGCGGCGTCTAGCCGCACTAAGTGGAGCAATAACAGGTCTGTGATGCCCTTAGATGTCCTGGACTGCACGCGCGCTACAATGACGGAATCAGCGGGAGGGCCTAGTCCGAGAGGACCGGGTAAACCGATGAACCTCCTGCGTGGTTGGGACTGAGGCGTGCAATTCTCCTCACGAACGAGGAATATCCAGTAAGCGCGGGTCATAAGCCGGCGTTGATTACGTCCCTGCCCTTTGTACACACCGCCCGTCGCTACTACCGATTGAGTGGCTCAGTGAGGCTCTCGGATCGGTGTCGGCCCCGTCGGTCTAACGATCGATCGGGGCCAGCGATACTGAAAAGAAAGCCGAACTGAGTCGCTTAGAGGAAGTAAAAGTCGTAACAAGGTTTCCGTA
>SPH297
TGCATGTCTAAGTGCAAGCCTCATAGTACAGTGAAACCGCGAATGGCTCATTAAATCGGTTATGGTTCCTTGGATGGTAATTTCCTAATTGGATAACTGTGGAAAATCTAGAGCTAATACATGCAACTAAGCTCCGACCGCCCTCGCTGGCGGGAGGGGTGCTTTTATTTGATCAAAACCAACGTGGGTGCCGACCTCTCTCGCGTGAGGGCCGCCCGCAACCGTTTTGGTGACTCTGGATAATTTCTGCGGATCGCACGCGGCCTCCGAGCCGGCGACGCTTCTTTGAAATGTCCGACCCATCAAGTGCCGTTGGTAAGCGCCATGCCTACCAAGCTCGTAACGGGTAACGGGGAATCAGGGTTCGATTCCGGAGAGGGAGCATGAGAAACGGCTACCACATCCAAGGAAGGCAGCAGGCACGCAAATTACCCACTCCTAGAGCTGGGAGGTAGTGACGAAAAATGACAATACGGGACTCGTTCGAGGCCCCGTAATTGGAATGAGTACACTTTAAATCCTTTAACGAGGATCTATTGGAGGGCAAGTCTGGTGCCAGCAGCCGCGGTAATTCCAGCTCCAATAGCGTATATTAAAGTTGTTGCGGTTAAAAAGCTCGTAGTTGGATCTCGGCTCGCGGCGCGCCCGTTCGCCTAACGGCGGTCTCGGGCGCGTACCCGCTTGCCGCTAGCCGGTTTTCCACCGGGGGTGCCCTTCGCTGGGTCGCCCCCGGCGGCCGGCACGTTTACTTTGAGAAAATTAGAGTGTTCAAAGCAGGCCGCTGACGCCTGAACGGTGGTGCATGGAATAATGGAATAGGACCTCGGTTCTATTTTGTTGGCTTTCGGAAATTCCGAGGTAATGATTAAGCGGGACGGACGGGGGCATTCGTACTACGGTGCCAGAGGTGAAATTCTTAGACCACCGTAAGACGCACTACTGCGAAAGCATTTGCCAAGGATGTTTTCATTAATCAAGAGCGAAAGTCAGAGGTTCGAAGACGATCAGATACCGTCCTAGTTCTGACCATAAACGATGTCGACTAGCGGTGCGCCGGCGTCGTTTTCACTTGACCCGGCGTGCAGCTGCTCTCGGGAAACCAAAGTCTTTGGATTCCGGGGGAAGTATGGTTGCAAAGCTGAAACTTAAAGGAATTGACGGAAGGGCACCACCAGATGTGGAGCCTGCGGCTTAATTTGACTCAACGCGGGGAACCTTACCAGGTCCGGACATTCGTGAGGATTGACAGTCTGATAGCTCTTTCTTGATTCAATGGGTGGTGGTGCATGGCCGTTCTTAGTTCGTGGAGCGATCTGTCTGGTTAATTCCGATAACGAACGAGACTCCAACCTACTAATCAAGCTAGCTGGCCCCTTGCCAGTTGACCCTATAGCTTCTTAGAGGAACCGGCGGCGTCTAGTCGCACTAAGAGGAGCAATAACAGGTCTGTGATGCCCTTAGATGTCCTGGACTGCACGCGCGCTACAATGAAGGAATCAGCGGGACCACCTAGTCCGAGAGGACCGGGTAAACCGATGAACCTCCTTCGTGGTTGGGACTGAGGCGTGCAATTCTCCTCACGAACGAGGAATATCCAGTAAGCGCGGGTCAGAAGCCGGCGTTGATTACGTCCCTGCCCTTTGTACACACCGCCCGTCGCTACTACCGATTGAGTGGCTCAGTGAGGCTCTCGGATCGGCGTCGGCCCCGGCGGGCAACCGATCGGGGCCAGCGACGCTGAAAAGAAAGCCGAACTGAGTCGCTTAGAGGAAGTAAAAGTCGTAACAAGGTTTCCGTA
>SPH224
AAACGGCTACCACATCCAAGGAAGGCAGCAGGCACGCAAATTACCCACTCCTAGAGCGGGGAGGTAGTGACAAAAAATGACAATACGGGACTCGTTCGAGGCCCCGTAATTGGAATGAGTACACTTTAAATCCTTTAACGAGGATCTATTGGAGGGCAAGTCTGGTGCCAGCAGCCGCGGTAATTCCAGCTCCAATAGCGTATATTAAAGTTGTTGCGGTTAAAAAGCTCGTAGTTGGATTTCGGCATGCGGCGCGGCCGTCCGCCTAACGGCGGTCACGGGCCGCGTACCCGCTTGCCGCTAGCCGGTTTTGCCTTCCGGGGGTGCCCTTTGCTGGGCTGCCCTCGGCGGCCGGTGAGTTTACTTTGAGAAAATTAGAGTGTTCAAAGCAGGCTGCTGACGCCTGAACGGTGGTGCATGGAATAATGGAATAGGACCTCGGTTCTATTTTGTTGGCTTTCGGAAACCCCGAGGTAATGATTAAGCGGAACAGGCGGGGGCATTCGTACTACGGAGCCAGAGGTGAAATTCTTAGACCTCCGTAAGACGAACTACTGCGAAAGCATCTGCCAAGGATGTTTTCATTAATCAAGAGCGAAAGTCAGAGGTTCGAAGACGATCAGATACCGTCCTAGTTCTGACCATAAACGATGTCGACTAGCGGTGCGCCGGCGTCGTATCACTTGACCCGGCGTGCGGCTGCTCTCGGGAAACCAAAGTCTTTGGATTCCGGGGGAAGTATGGTTGCAAAGCTGAAACTTAAAGGAATTGACGGAAGGGCACCACCAGATGTGGAGCCTGCGGCTTAATTTGACTCAACGCGGGGAACCTTACCAGGTCCGGACATTTGCAAGGATTGACAGTCTGATAGCTCTTTCTTGATTCAATGGGTGGTGGTGCATGGCCGTTCTTAGTTCGTGGAGCGATCTGTCTGGTTAATTCCGATAACGAACGAGACTCCGACCTACTAATCAAGCTAGCCGGCCCTACCTAGAGCCGGTGCAGCACTTATAGCTTCTTAGAGGAACCGGCGGCGTCTAGTCGCACCAAGAGGAGCAATAACAGGTCTGTGATGCCCTTAGATGTCCTGGACTGCACGCGCGCTACAATGAAGCAATCAGCGGGACCATTCGCCTAGCCCGAGAGGGCCGGGTAAACCGATGAACCTGCTTCGTGGTTGGGACTGACGCGTGCAATTCTCGTCACGAACGAGGAATATCCAGTAAGCGCGGGTCAGCAGCCGGCGTTGATTACGTCCCTGCCCTTTGTACACACCGCCCGTCGCTACTACCGATTGAGTGGCTCAGTGAGGCTCTCG
>SPH072
GCATGTCTAAGTGCAAGCCTCAATGTACAGTGAAACCGCGAATGGCTCATTAAATCGGTTATGGTTCCTTAGATGATACCTTTTCTAGTTGGACAACTGTGGAAAATCTAGAGCTAATACATGACACTAAGCTCCGACCGTTTCCCGTGCTTCGCGGCGCGGGCGGGAGGAGTGCTTTTATTGGATCAAAACCAACGCGGGTGCCGGCTCGTGTCGTCGCGTCGGGTGCTGCCGTTCGTCCTCCGCTGCTCGCCGTCCCTCGGGGCGCGCGTTGCACGCGGCGTGGCGACGGCACGTGCCCTCGCGGCAGCGGGTCGGCTTCGAGGCTGGACGCGCGTCCCGGCGTCGGCGAAAGCCGGCGTGTCTGCCGCCGCCCGGTCGCCCGCAAGCGTTCTGGTGACTCTGGATAAATTCTGCTGATCGCACACGGCCTCCGAGCCGGTGACGTGTCTTCGAAATGTCCGACCCATCAAGTACCGTCGGTAAGCGCCATGCCTACCGAGCTCGTAACGGGTAACGGGGAATCAGGGTTCGATTCCGGAGAGGGAGCATGAGAAACGGCTACCACATCCAAGGAAGGCAGCAGGCACGCAAATTACCCACTCCTAGAGCGGGGAGGTAGTGACAAAAAATGACAATACGGGACTCGTTCGAGGCCCCGTAATTGGAATGAGTACACTTTAAATCCTTTAACGAGGATCTATTGGAGGGCAAGTCTGGTGCCAGCAGCCGCGGTAATTCCAGCTCCAATAGCGTATATTAAAGTTGTTGCGGTTAAAAAGCTCGTAGTTGGATTTCGGCATGCGGCGCGGCCGTCCGCCTAACGGCGGTCACGGGCCGCGTACCCGCTTGCCGCTAGCCGGTTTTGCCTTCCGGGGGTGCCCTTCGCTGGGCTGCCCTCGGCGGCCGGTGAGTTTACTTTGAGAAAATTAGAGTGTTCAAAGCAGGCTGCTGACGCCTGAACGGTGGTGCATGGAATAATGGAATAGGATCTCGGTTCTATTTTGTTGGCTTTCGGAAACCCCGAGATAATGATTAAGCGGGACAGACGGGGGCATTCGTACTACGGAGCCAGAGGTGAAATTCTTAGACCTCCGTAAGACGAACTACTGCGAAAGCATCTGCCAAGGATGTTTTCATTAATCAAGAGCGAAAGTCAGAGGTTCGAAGACGATCAGATACCGTCCTAGTTCTGACCATAAACGATGTCGACTAGCGGTGCGCCGGCGTCGTATCACTTGACCCGGCGTGCAGCTGCTCTCGGGAAACCAAAGTCTTTGGATTCCGGGGGAAGTATGGTTGCAAAGCTGAAACTTAAAGGAATTGACGGAAGGGCACCACCAGATGTGGAGCCTGCGGCTTAATTTGACTCAACGCGGGGAACCTTACCAGGTCCGGACATTTGCAAGGATTGACAGTCTGATAGCTCTTTCTTGATTCAATGGGTGGTGGTGCATGGCCGTTCTTAGTTCGTGGAGCGATCTGTCTGGTTAATTCCGATAACGAACGAGACTCCGACCTACTAATCAAGCTAGCCGGCCCTACTCGAGCCGGTGCAGCACTTATAGCTTCTTAGAGGAACCGGCGGCGTCTAGTCGCACCAAGAGGAGCAATAACAGGTCTGTGATGCCCTTAGATGTCCTGGACTGCACGCGCGCTACAATGAAGCAATCAGCGGGACACTCGCCTAGCCCGAGAGGGCCGGGTAAACCGATGAACCTGCTTCGTGGTTGGGACTGACGCGTGCAATTCTCGTCACGAACGAGGAATATCCAGTAAGCGCGGGTCAGCAGCCGGCGTTGATTACGTCCCTGCCCTTTGTACACACCGCCCGTCGCTACTACCGATTGAGTGGCTCAGTGAGGCTCTCGGATCGGCGTCG
>SPH138
TGTCTAAGTGCAAGCCTCAATGTACAGTGAAACCGCGAATGGCTCATTAAATCGGTTATGGTTCCTTAGATGATACCTTTTCTAGTTGGACAACTGTGGAAAATCTAGAGCTAATACATGACACTAAGCTCCGACCGTTTCCCGTGCTTCGCGGCGCGGGCGGGAGGAGTGCTTTTATTGGATCAAAACCAACGCGGGTGCCGGCTCGTGTCGTCGCGTGTGGTGCTGCCGTTCGTCCTCCGCTGCTCGCCGTCCCTCGGGGCGCGCGTTGCACGCGGCGTGGCGACGGCACGTGCCCTCGCGGCAGCGGGTCGGCTTCGAGGCTGGACGTGCGTCCCGGCGTCGGCGCAAGCCGGCGTGTCTGCCGCCGCCCGGTCGCCCGCAAGCGTTCTGGTGACTCTGGATAAATTCTGCTGATCGCACACGGCCTCCGAGCCGGTGACGTGTCTTCGAAATGTCCGACCCATCAAGTACCGTCGGTAAGCGCCATGCCTACCGAGCTCGTAACGGGTAACGGGGAATCAGGGTTCGATTCCGGAGAGGGAGCATGAGAAACGGCTACCACATCCAAGGAAGGCAGCAGGCACGCAAATTACCCACTCCTAGAGCGGGGAGGTAGTGACAAAAAATGACAATACGGGACTCGTTCGAGGCCCCGTAATTGGAATGAGTACACTTTAAATCCTTTAACGAGGATCTATTGGAGGGCAAGTCTGGTGCCAGCAGCCGCGGTAATTCCAGCTCCAATAGCGTATATTAAAGTTGTTGCGGTTAAAAAGCTCGTAGTTGGATTTCGGCATGCGGCGCGGCCGTCCGCCTAACGGCGGTCACGGGCCGCGTACCCGCTTGCCGCTAGCCGGTTTTGCCTTCCGGGGGTGCCCTTCGCTGGGCTGCCCTCGGCGGCCGGTGAGTTTACTTTGAGAAAATTAGAGTGTTCAAAGCAGGCTGCTGACGCCTGAACGGTGGTGCATGGAATAATGGAATAGGATCTCGGTTCTATTTTGTTGGCTTTCGGAAACCCCGAGATAATGATTAAGCGGGACAGACGGGGGCATTCGTACTACGGAGCCAGAGGTGAAATTCTTAGACCTCCGTAAGACGAACTACTGCGAAAGCATCTGCCAAGGATGTTTTCATTAATCAAGAGCGAAAGTCAGAGGTTCGAAGACGATCAGATACCGTCCTAGTTCTGACCATAAACGATGTCGACTAGCGGTGCGCCGGCGTCGTATCACTTGACCCGGCGTGCAGCTGCTCTCGGGAAACCAAAGTCTTTGGATTCCGGGGGAAGTATGGTTGCAAAGCTGAAACTTAAAGGAATTGACGGAAGGGCACCACCAGATGTGGAGCCTGCGGCTTAATTTGACTCAACGCGGGGAACCTTACCAGGTCCGGACATTTGCAAGGATTGACAGTCTGATAGCTCTTTCTTGATTCAATGGGTGGTGGTGCATGGCCGTTCTTAGTTCGTGGAGCGATCTGTCTGGTTAATTCCGATAACGAACGAGACTCCGACCTACTAATCAAGCTAGCCGGCCCTACTCGAGCCGGTGCAGCACTTATAGCTTCTTAGAGGAACCGGCGGCGTCTAGTCGCACCAAGAGGAGCAATAACAGGTCTGTGATGCCCTTAGATGTCCTGGACTGCACGCGCGCTACAATGAAGCAATCAGCGGGACACTCGCCTAGCCCGAGAGGGCCGGGTAAACCGATGAACCTGCTTCGTGGTTGGGACTGACGCGTGCAATTCTCGTCACGAACGAGGAATATCCAGTAAGCGCGGGTCAGCAGCCGGCGTTGATTACGTCCCTGCCCTTTGTACACACCGCCCGTCGCTACTACCGATTGAGTGGCTCAGTGAGGCTCTCGGATCGGCGTCG
>SPH247
GCCTAACGGCGGTCACGGGCCGCGTACCCGCTTGCCGCTAGCCGGTTTTGCCTTCCGGGGGTGCCCTTCGCTGGGCTGCCCTCGGCGGCCGGTGAGTTTACTTTGAGAAAATTAGAGTGTTCAAAGCAGGCATCTGACGCCTGAACGGTGGTGCATGGAATAATGGAATAGGATCTCGGTTCTATTTTGTTGGCTTTCGGAAACCCCGAGATAATGATTAAGCGGGACAGACGGGGGCATTCGTACTACGGAGCCAGAGGTGAAATTCTTAGACCTCCGTAAGACGAACTACTGCGAAAGCATCTGCCAAGGATGTTTTCATTAATCAAGAGCGAAAGTCAGAGGTTCGAAGACGATCAGATACCGTCCTAGTTCTGACCATAAACGATGTCGACTAGCGGTGCGCCGGCGTCGTATCACTTGACCCGGCGTGCAGCTGCTCTCGGGAAACCAAAGTCTTTGGATTCCGGGGGAAGTATGGTTGCAAAGCTGAAACTTAAAGGAATTGACGGAAGGGCACCACCAGATGTGGAGCCTGCGGCTTAATTTGACTCAACGCGGGGAACCTTACCAGGTCCGGACATTTGCAAGGATTGACAGTCTGATAGCTCTTTCTTGATTCAATGGGTGGTGGTGCATGGCCGTTCTTAGTTCGTGGAGCGATCTGTCTGGTTAATTCCGATAACGAACGAGACTCCGACCTACTAATCAAGCTAGCCGGCCCTACTCGAGCCGGTGCAGCACTTATAGCTTCTTAGAGGAACCGGCGGCGTCTAGTCGCACCAAGAGGAGCAATAACAGGTCTGTGATGCCCTTAGATGTCCTGGACTGCACGCGCGCTACAATGAAGCAATCAGCGGGACACTCGCCTAGCCCGAGAGGGCCGGGTAAACCGATGAACCTGCTTCGTGGTTGGGACTGACGCGTGCAATTCTCGTCACGAACGAGGAATATCCAGTAAGCGCGGGTCAGCAGCCGGCGTTGATTACGTCCCTGCCCTTTGTACACACCGCCCGTCGCTACTACCGATTGAGTGGCTCAGTGAGGCTCTCGGATCGGCGTCG
>SPH078
GCATGTCTAAGTGCAAGCCTCAATGTACAGTGAAACCGCGAATGGCTCATTAAATCGGTTATGGTTCCTTAGATGATACCTTTTCTAGTTGGACAACTGTGGAAAATCTAGAGCTAATACATGACACTAAGCTCCGACCGTTTCCCGTGCTTCGCGGTGCGGGCGGGAGGAGTGCTTTTATTGGATCAAAACCAACGCGGGTGCCGGCTCGTGCCGTCGCGTTGGGTGCTGCCGTACGTCCGCTGCTCGTCGCCCCCTAACCGGGGCGTGCGTTGCACGCGCGGCGTCGGCACGCGCCCTCGCGGCAGCGGGTCGGCTTCGAGGCTGGACGTGCGTCCCGGCGTCGGCGAAAGCCGGCGTGTCTGCCGCCGCCCGGTCGCCCGCAAGCGTTCTGGTGACTCTGGATAAATTCTGCTGATCGCACACGGCCTCCGAGCCGGTGACGTGTCTTCGAAATGTCCGACCCATCAAGTACCGTCGGTAAGCGCCATGCCTACCGAGCTCGTAACGGGTAACGGGGAATCAGGGTTCGATTCCGGAGAGGGAGCATGAGAAACGGCTACCACATCCAAGGAAGGCAGCAGGCACGCAAATTACCCACTCCTAGAGCGGGGAGGTAGTGACAAAAAATGACAATACGGGACTCGTTCGAGGCCCCGTAATTGGAATGAGTACACTTTAAATCCTTTAACGAGGATCTATTGGAGGGCAAGTCTGGTGCCAGCAGCCGCGGTAATTCCAGCTCCAATAGCGTATATTAAAGTTGTTGCGGTTAAAAAGCTCGTAGTTGGATTTCGGCATGCGGCGCGGCCGTCCGCCTAACGGCGGTCACGGGCCGCGTACCCGCTTGCCGCTAGCCGGTTTTGCCTTCCGGGGGTGCCCTTCGCTGGGCTGCCCTCGGCGGCCGGTGAGTTTACTTTGAGAAAATTAGAGTGTTCAAAGCAGGCTGCTGACGCCTGAACGGTGGTGCATGGAATAATGGAATAGGATCTCGGTTCTATTTTGTTGGCTTTCGGAAACCCCGAGATAATGATTAAGCGGGACAGACGGGGGCATTCGTACTACGGAGCCAGAGGTGAAATTCTTAGACCTCCGTAAGACGAACTACTGCGAAAGCATCTGCCAAGGA
>SPH011
AATCTAGAGCTAATACATGTCACTAAGCTCCGACCGCCGGCGGCGGTGGCCGCGCTCGCCGTGGTTGCCGTCGTTGCGTTGCGGGAGGAGTGCTTTTATTGGATCAAAACCAACGCGGGGGCTCCGGTGCCCGACGGTTTTCGCAGCGCTCACCGCGTGCTACTGTAATGGCGGCATGTGTGGGGTGCGGATCTCCGTCGGTCCGGCCGCTGCTCGCACACGTTTTGGTGACTCTGGATAAATTCTGCAGATCGCACACGGCCTTCGAGCCGGCGACGCTTCTTTGAAATGTCCGACCCATCAAGTACCGTCGGTAGGTGCCATGCTTACCGAGCTTGTAACGGGTAACGGGGAATCAGGGTTCGATTCCGGAGAGGGAGCATGAGAAACGGCTACCACATCCAAGGAAGGCAGCAGGCACGCAAATTACCCACTCCTAGAGCTGGGAGGTAGTGACAAAAAATGACAATACGGGACTCGTTCGAGGCCCCGTAATTGGAATGAGTACACTTTAAATCCTTTAACGAGGATCTATTGGAGGGCAAGTCTGGTGCCAGCAGCCGCGGTAATCCAGCTCCAATAGCGTATATTAAAGTTGTTGCGGTTAAAAAGCTCGTAGTTGGATCTCGGCTTGCGGCGCGCCCGTTCGCCTAACGGCGGTCTCGGGTGGGTCCGCTTGCTGCAAACCGGTTCTCCTGACCGAAGGTGCCCTTGACTGGGCGGCCCTCGGCGGCCGGTACGTTTACTTTGAGAAAATTAGAGTGTTCAAAGCAGGCTGCTCACGCCTGAACGGTGGTGCATGGAATAATGGAATAGGACCTCGGTTCTATTTTGTTGGCTTTCGGAAATTCCGAGGTAATGATTAAGCGGGACAGACGGGGGCATTCGTACTACGGAGCGAGAGGTGAAATTCTTAGACCTTCGTAAGACGAACTACTGCGAAAGCATCTGCCAAGGATGTTTTCATTAATCAAGAGCGAAAGTCAGAGGTTCGAAGACGATCAGATACCGTCCTAGTTCTGACCATAAACGATGTCGACTAGCGGTGCGCCGGCGTCGTCTTCACTTGACCCGGCGTGCAGCTGCTCTCGGGAAACCAAAGTCTTTGGATTCCGGGGGAAGTATGGTTGCAAAGCTGAAACTTAAAGGAATTGACGGAAGGGCACCACCAGATGTGGAGCCTGCGGCTTAATTTGACTCAACGCGGGGAACCTTACCAGGTCCGGACATTTGCAAGGATTGACAGTCTGATAGCTCTTTCTTGATTCAATGGGTGGTGGTGCATGGCCGTTCTTAGTTCGTGGAGCGATCTGTCTGGTTAATTCCGATAACGAACGAGACTCCGACCTACTAATCAAGCTAGCTGGCCAGAATTCTTCCGGCCGGTTTGCAAACACGTAGCTTCTTAGAGGAACCGGCGGCGTCTAGTCGCACCAAGAGGAGCAATAACAGGTCTGTGATGCCCTTAGATGTCCTGGACTGCACGCGCGCTACAATGAAGCAATCAACKGGTCTTCCCCCTTGTCCGAGAGGACCGGGTAAACCGATGAACCTGCTTCGTGGTTGGGACTGAGGCGTGCAAGTCTCCTCATGAACGAGGAATATCCAGTAAGCGCGGGTCAGCAGCCGGCGTTGATTACGTCCCTGCCCTTTGTACACACCGCCCGTCGCTACTACCGATTGAGTGGCTCAGTGAGGCTCTCGGATCGGCGTCG
>SPH155
GCATGTCTAAGTGCAAGCCTCATAGTATAGTGAAACCGCGAATGGCTCATTAAATCGGTTATGGTTCCTTAGATGATGTCCTTCCTAATTGGACAACTGTGGAAAATCTAGAGCTAATACATGTCACTAAGCTCCGACCGCCGGCGGCGGTGGCCGCGCTCGCCGTGGTTGCCGTCGTTGCGCTGCGGGAGGAGTGCTTTTATTGGATCAAAACCAACGCGGGGGCTCCGGTGCCCGACGGTTTTCGCAGCGCTCACCGCGTGCTACTGTAATGGCGGCATGTGTGGGGTGCGGATCTCCGTCGGTCCGGCCGCTGCTCGCACACGTTTTGGTGACTCTGGATAAATTCTGCAGATCGCACACGGCCTTCGAGCCGGCGACGCTTCTTTGAAATGTCCGACCCATCAAGTACCGTCGGTAGGTGCCATGCTTACCGAGCTTGTAACGGGTAACGGGGAATCAGGGTTCGATTCCGGAGAGGGAGCATGAGAAACGGCTACCACATCCAAGGAAGGCAGCAGGCACGCAAATTACCCACTCCTAGAGCTGGGAGGTAGTGACAAAAAATGACAATACGGGACTCGTTCGAGGCCCCGTAATTGGAATGAGTACACTTTAAATCCTTTAACGAGGATCTATTGGAGGGCAAGTCTGGTGCCAGCAGCCGCGGTAATTCCAGCTCCAATAGCGTATATTAAAGTTGTTGCGGTTAAAAAGCTCGTAGTTGGATCTCGGCTTGCGGCGCGCCCGTTCGCCTAACGGCGGTCTCGGGTGGGTCCGCTTGCTGCAAACCGGTTCTCCTGACCGAAGGTGCCCTTGACTGGGCGGCCCTCGGCGGCCGGTACGTTTACTTTGAGAAAATTAGAGTGTTCAAAGCAGGCTGCTCACGCCTGAACGGTGGTGCATGGAATAATGGAATAGGACCTCGGTTCTATTTTGTTGGCTTTCGGAAATTCCGAGGTAATGATTAAGCGGGACAGACGGGGGCATTCGTACTACGGAGCGAGAGGTGAAATTCTTAGACCTTCGTAAGACGAACTACTGCGAAAGCATCTGCCAAGGATGTTTTCATTAATCAAGAGCGAAAGTCAGAGGTTCGAAGACGATCAGATACCGTCCTAGTTCTGACCATAAACGATGTCGACTAGCGGTGCGCCGGCGTCGTCTTCACTTGACCCGGCGTGCAGCTGCTCTCGGGAAACCAAAGTCTTTGGATTCCGGGGGAAGTATGGTTGCAAAGCTGAAACTTAAAGGAATTGACGGAAGGGCACCACCAGATGTGGAGCCTGCGGCTTAATTTGACTCAACGCGGGGAACCTTACCAGGTCCGGACATTTGCAAGGATTGACAGTCTGATAGCTCTTTCTTGATTCAATGGGTGGTGGTGCATGGCCGTTCTTAGTTCGTGGAGCGATCTGTCTGGTTAATTCCGATAACGAACGAGACTCCGACCTACTAATCAAGCTAGCTGGCCAGAATTCTTCCGGCCGGTTTGCAAACACGTAGCTTCTTAGAGGAACCGGCGGCGTCTAGTCGCACCAAGAGGAGCAATAACAGGTCTGTGATGCCCTTAGATGTCCTGGACTGCACGCGCGCTACAATGAAGCAATCAACGGGTCTTCCCCCTTGTCCGAGAGGACCGGGTAAACCGATGAACCTGCTTCGTGGTTGGGACTGAGGCGTGCAAGTCTCCTCATGAACGAGGAATATCCAGTAAGCGCGGGTCAGCAGCCGGCGTTGATTACGTCCCTGCCCTTTGTACACACCGCCCGTCGCTACTACCGATTGAGTGGCTCAGTGAGGCTCTCGGATCGGCGTCG
>SPH232
GCATGTCTAAGTGCAAGCCTCATAGTAAAGTGAAACCGCGAATGGCTCATTAAATCGGTTATGGTTCCTTAGATGATGTCCTTCCTAATTGGACAACTGTGGAAAATCTAGAGCTAATACATGTCACTAAGCTCCGACCGCCGGCGGCGGTGGCTGCGCTCGCGTGGCTGCCGTCGTTGCGCTGCGGGAGGAGTGCTTTTATTGGATCAAAACCAACGCGGGGGCTCCGGTGCCCGTCTGTCGTCGCGGCGCTCTCCGCATGCTGCTGTAATGGCGGGATGCCTGGGCGCGGGCTTCCGACGGTCCGGCCGCTGCTCGCACACGTTTTGGTGACTCTGGATAAATTCTGCGGATCGCACACGGCCTCCGAGCCGGCGACGCTTCTTTGAAATGTCCGACCCATCAAGTACCGTCGGTAGGTGCCATGCTTACCGAGCTTGTAACGGGTAACGGGGAATCAGGGTTCGATTCCGGAGAGGGAGCATGAGAAACGGCTACCACATCCAAGGAAGGCAGCAGGCACGCAAATTACCCACTCCTAGAGCTGGGAGGTAGTGACAAAAAATGACAATACGGGACTCGTTCGAGGCCCCGTAATTGGAATGAGTACACTTTAAATCCTTTAACGAGGATCTATTGGAGGGCAAGTCTGGTGCCAGCAGCCGCGGTAATTCCAGCTCCAATAGCGTATATTAAAGTTGTTGCGGTTAAAAAGCTCGTAGTTGGATCTCGGCTTGCGGCGCGCCCGTTCGCCTAACGGCGGTCTCGGGCGGGTCCGCTTGCTGCAAACCGGTTCTCCTGACCGAAGGTGCCCTTCACTGGGCGGCCCTCGGCGGCCGGTACGTTTACTTTGAGAAAATTAGAGTGTTCAAAGCAGGCTGCTCACGCCTGAACGGTGGTGCATGGAATAATGGAATAGGACCTCGGTTCTATTTTGTTGGCTTTCGGAAATTCCGAGGTAATGATTAAGCGGGACAGACGGGGGCATTCGTACTACGGAGCGAGAGGTGAAATTCTTAGACCTTCGTAAGACGAACTACTGCGAAAGCATCTGCCAAGGATGTTTTCATTAATCAAGAGCGAAAGTCAGAGGTTCGAAGACGATCAGATACCGTCCTAGTTCTGACCATAAACGATGTCGACTAGCGGTGCGCCGGCGTCGTCTTCACTTGACCCGGCGTGCAGCTGTTCTCGGGAAACCAAAGTCTTTGGATTCCGGGGGAAGTATGGTTGCAAAGCTGAAACTTAAAGGAATTGACGGAAGGGCACCACCAGATGTGGAGCCTGCGGCTTAATTTGACTCAACGCGGGGAACCTTACCAGGTCCGGACATTTGCAAGGATTGACAGTCTGATAGCTCTTTCTTGATTCAATGGGTGGTGGTGCATGGCCGTTCTTAGTTCGTGGAGCGATCTGTCTGGTTAATTCCGATAACGAACGAGACTCCGACCTACTAATCAAGCTAGCTGGCCAGAATTCTTCCGGCCGGTTTGCAAACACGTAGCTTCTTAGAGGAACCGGCGGCGTCTAGTCGCACCAAGAGGAGCAATAACAGGTCTGTGATGCCCTTAGATGTCCTGGACTGCACGCGCGCTACAATGAAGCAATCAACGGGTCATCCGCCTTGTCCGAGAGGACCGGGTAAACCGATGAACCTGCTTCGTGGTTGGGACTGAGGCGTGCAAGTCTCCTCATGAACGAGGAATATCCAGTAAGCGCGGGTCAGCAGCCGGCGTTGATTACGTCCCTGCCCTTTGTACACACCGCCCGTCGCTACTACCGATTGAGTGGCTCAGTGAGGCTCTCGGATCGGCGTCG
>SPH207
GTCTAAGTGCAAGCCTCAAAGTAAAGTGAAACCGCAAATGGCTCATTAAATCGGTTATGGTTCCTTAGATGATTTATATCCTAATTGGATAACTGTGGAAAACCTAGAGCTAATACATGACACTAAGCTCCGACCGCTCACCCTCGGCCCTTAACGGGGTCGTGTGGCCGAGCGGGAGGAGTGCTATTATTTCTTTCAAAAGCCACGCGAGTGCCGGCGGCTGCCGCTGGTGCGCACGTATGCCCGCGTCCCTTCCGAAAGGAGGGGGCGTCAGGGCCGTCGTGTTGTCATCGGTTGGTAGACGTTCTTTGGCTTTGGCCCGTCGGTGCGCTTCGCGCGTGTTCGACGGGCCGCTCGCAAACATCCTGGCGACTCTGGGTAACTTCTGCTGATCGCACACGGCCTCCGAGCCGGTGACGTGTCTTCGAAATGTCCGACCCATCAAGTACCGTCGGTAAGCGCCATGCCTACCGAGCTAATAACGGGTAACGGGGAATCAGGGTTCGATTCCGGAGAGGGAGCATGAGAAACGGCTACCACATCCAAGGAAGGCAGCAGGCACGCAAATTACCCACTCCTAGACCGGGGAGGTAGTGACAAAAAATGACAATACGGGACTCGTTCGAGGCCCCGTAATTGGAATGAGTACACTTTAAATCCTTTAACGAGGATCCATTGGAGGGCAAGTCTGGTGCCAGCAGCCGCGGTAATTCCAGCTCCAATAGCGTATATTAAAGTTGTTGCGGTTAAAAAGCTCGTAGTTGGATTTCGACATGCGGCGCGTCCTGGTTGCCTTACGGCGATCACGATAGTCGCGTACCCGCATGTCGCTAACTGGTTTGTCCTCCGGGGGTGCCCTTCACTGGGCTGCCCTCGGCGGCCGGTGAGTTTACTTTGAGAAAATTAGAGTGTTCAAAGCAGGCCGATGATGCCTGAACGGTGGTGCATGGAATAATGGAATAGGGTTTCGGTCCAATTTTGTTGCTTTTCTCGTCTGAGACAATGATTAAGAGGGACGAACGGGGACATTCGTACTACGGAGCCAGAGGTGAAATTCTTAGACCTCCGTAAGACGAACTACTGCGAAAGCATCTGTCAAGGACGTTTTCATTAATCAAGAGCGAAAGTCAGAGGTTCGAAGACGATCAGATACCGTCCTAGTTCTGACCATAAACGATGTCAACTAGCGGTGCGCCGGCGTCGTATCACTTGACCCGGCGTGCAGCTGCTCTCGGGAAACCAAAGTCTTTGGATTCCGGGGGAAGTATGGTTGCAAAGCTGAAACTTAAAGGAATTGACGGAAGGGCACCACCAGATGTGGAGCCTGCGGCTTAATTTGACTCAACGCGGGGAACCTTACCAGGTCCGGACATTTGCAAGGATTGACAGTCTGATAGCTCTTTCTTGATTCAATGGGTGGTGGTGCATGGCCGTTCTTAGTTCGTGGAGCGATCTGTCTGGTTAATTCCGATAACGAACGAGACTCCGACCTACTAATCAAGTTTGCAGGCCGCTACCCGGCCTGTCCAAACACATATAACTTCTTAGAGGAACCGGCGGCGTCTAGTCGCACCAAGAGGAGCAATAACAGGTCTGTGATGCCCTTAGATGTCCTGGACTGCACGCGCGCTACAATGAAGCACTCAGCGGGATCATCACCTAGCCCGAAAGGGCCGGGTAAACCGGTGAACCTGCTTCGTGGTTGGGACTGTCGTGTGCAATACTCGTCATGAACGAGGAATATCCAGTAAGCGCGGGTCAGCAGCCGGCGTTGATTACGTCCCTGCCCTTTGTACACACCGCCCGTCGCTACTACCGATTGAGTGGCTCAGTGAGGATCTCGGCTCGGCGTCG
>SPH212
GCATGTCTAAGTGCAAGCCTCAAAGTAAAGTGAAACCGCAAATGGCTCATTAAATCGGTTATGGTTCCTTAGATGATTTATATCCTAATTGGATAACTGTGGAAAACCTAGAGCTAATACATGACACTAAGCTCCGACCGCTCACCCTCGGCCCTTAACGGGGTCGTGTGGCCGAGCGGGAGGAGTGCTATTATTTCTTTCAAAAGCCACGCGAGTGCCGGCGGCTGCCGCTGGTGCGCACGTATGCCCGCGTCCCTTCCGAAAGGAGGGGGCGTCAGGGCCGTCGTGTTGTCATCGGTTGGTAGACGTTCTTTGGCTTTGGCCCGTCGGTGCGCTTCGCGCGTGTTCGACGGGCCGCTCGCAAACATCCTGGCGACTCTGGGTAACTTCTGCTGATCGCACACGGCCTCCGAGCCGGTGACGTGTCTTCGAAATGTCCGACCCATCAAGTACCGTCGGTAAGCGCCATGCCTACCGAGCTAATAACGGGTAACGGGGAATCAGGGTTCGATTCCGGAGAGGGAGCATGAGAAACGGCTACCACATCCAAGGAAGGCAGCAGGCACGCAAATTACCCACTCCTAGACCGGGGAGGTAGTGACAAAAAATGACAATACGGGACTCGTTCGAGGCCCCGTAATTGGAATGAGTACACTTTAAATCCTTTAACGAGGATCCATTGGAGGGCAAGTCTGGTGCCAGCAGCCGCGGTAATTCCAGCTCCAATAGCGTATATTAAAGTTGTTGCGGTTAAAAAGCTCGTAGTTGGATTTCGACATGCGGCGCGTCCTGGTTGCCTTACGGCGATCACGATAGTCGCGTACCCGCATGTCGCTAACTGGTTTGTCCTCCGGGGGTGCCCTTCACTGGGCTGCCCTCGGCGGCCGGTGAGTTTACTTTGAGAAAATTAGAGTGTTCAAAGCAGGCCGATGATGCCTGAACGGTGGTGCATGGAATAATGGAATAGGGTTTCGGTCCAATTTTGTTGCTTTTCTCGTCTGAGACAATGATTAAGAGGGACGAACGGGGACATTCGTACTACGGAGCCAGAGGTGAAATTCTTAGACCTCCGTAAGACGAACTACTGCGAAAGCATCTGTCAAGGACGTTTTCATTAATCAAGAGCGAAAGTCAGAGGTTCGAAGACGATCAGATACCGTCCTAGTTCTGACCATAAACGATGTCAACTAGCGGTGCGCCGGCGTCGTATCACTTGACCCGGCGTGCAGCTGCTCTCGGGAAACCAAAGTCTTTGGATTCCGGGGGAAGTATGGTTGCAAAGCTGAAACTTAAAGGAATTGACGGAAGGGCACCACCAGATGTGGAGCCTGCGGCTTAATTTGACTCAACGCGGGGAACCTTACCAGGTCCGGACATTTGCAAGGATTGACAGTCTGATAGCTCTTTCTTGATTCAATGGGTGGTGGTGCATGGCCGTTCTTAGTTCGTGGAGCGATCTGTCTGGTTAATTCCGATAACGAACGAGACTCCGACCTACTAATCAAGTTTGCAGGCCGCTACCCGGCCTGTCCAAACACATATAACTTCTTAGAGGAACCGGCGGCGTCTAGTCGCACCAAGAGGAGCAATAACAGGTCTGTGATGCCCTTAGATGTCCTGGACTGCACGCGCGCTACAATGAAGCACTCAGCGGGATCATCACCTAGCCCGAAAGGGCCGGGTAAACCGGTGAACCTGCTTCGTGGTTGGGACTGTCGTGTGCAATACTCGTCATGAACGAGGAATATCCAGTAAGCGCGGGTCAGCAGCCGGCGTTGATTACGTCCCTGCCCTTTGTACACACCGCCCGTCGCTACTACCGATTGAGTGGCTCAGTGAGGATCTCGGCTCGGCGTCG
>SPH316
TGCATGTCTAAGTGCAAGCCTCAAAGTACAGTGAAACCGCGAATAGCTCATTAAATCGGTCATGGTTCCTTAGATGGTAAAATTCAAAGTGGATAACTGTGGAAAATCTAGAGCTAATACATGCACTAAACCCTGACCGTCAGCTCGCTGGCGGGAGGGGTGCATTTATTCGATCAAAACCAATGATCGGGCGCAGGCGCTAAAGCGTGTGCTTGGCCGCCTTCCGCTGCCGCAAGGCACGGTTGGTTCGGTCTCGTGCGCGTGTCTGTCGTCCGGACTTACGTTTGATGACTCCGGATAACTTCCGCAGATCGCAGTGGCCTTCGAGCCGGCGACGCATCTTTGAAATGTCCGACCCATCAAGTGCGTTGGTAGGTGATATGCCTACCAAGCTTGCAACGGGTAACGGGGAATCAGGGTTCGATTCCGGAGAGGGAGCATGAGAAACGGCTACCACATCCAAGGAAGGCAGCAGGCACGCAAATTACCCACTCCTAGTTCTGGGAGGTAGTGACGAAAAATGACAATACGGGACTCGTTCGAGGCCCCGTAATTGGAATGAGTACACTTTAAATCCTTTAACGAGGATCGATTGGAGGGCAAGTCTGGTGCCAGCAGCCGCGGTAATTCCAGCTCCAATAGCGTATATTAAAGTTGTTGCGGTTAAAAAGCTCGTAGTGGATTTGGGCTGGCGGCACGCCCAGTCGCCTCACGGCGGCCTCGGGTGTGTAACCGCTTGCCGCTAGCCGGTATCCTCCGGGGGTGCCCTTCACTGGGACGCCTTCGGCGGCCGGCATGTTTACTTTGAGAAAATTAGAGTGTTCAAAGCAGGCCTAAGATGCCTGAACGGTGGTGCATGGAATAATGGAATAGGACCTCGGTTCTATTTTGTTGGCTTTCGGAAATCGAGGTAATGATTAAGCGGGGCAGAGCGGGGGCAAACGTACTACGGTGCGAGAGGTGAAATTCTTAGACCATCGTAGGACGAACTAAAGCGAAAGCATTTGCCAAGGATGTTTTCATTAATCAAGAGCGAAAGTCAGAGGTTCGAAGACGATTAGATACCGTCCTAGTTCTGACCATAAACGATGTCGACTAGCGGTGCGCCGACGTCTTCTAATTTGACTCGGCGTGCTGCTACTCTCGGGAAACCAAAGTGTTTGGACTCCGGGGGAAGTATGGTCGCAAAGCTGAAACTTAAAGGAATTGACGGAAGGGCACCACCAGATGTGGAGCCTGCGGCTTAATTTGACTCAACACGGGTAACCTTACCAGGTCCGGACATTCGTGAGGATTGACAGTCTGATAGCTCTTTCTTGATACAATGGGTGGTGGTGCATGGCCGTTCTTAGTTCGTGGAGCGATCTGTCTGGTTAATTCCGCTAACGAACGAGACTCTAGCCTACTAATCAAGCTGGCTGGCCCCAGCATGTTCGGGGCCAGATGCCTCTCTCTAGCTTCTTAGAGGAACCGGCGGCTTCTAGTCGCAACAAGAAGAGCAATAACAGGTCTGTGATGCCCTTAGATGTCCTGGACTGCACGCGCGCTACAATGAAGGAATCAGCGGGACCACCTAGTTCGAGAGGACCGGGTAACCCGATGAACCTCCTTCGTGGTTGGGACTGAGGCGTGCAATTCTCCTCATGAACGAGGAATATCTAGTAAGCGCGGGTCATAAGCCGGCGTTGATTACGTCCCTGCCCTTTGTACACACCGCCCGTCGCTACTACCGATTGAGTGGCTCAGTGAGACTCTCGGATCGGTGTCGGCCTTACCGGTCGCGCGCGGCTTCGGTCGCGTTGCATCGCCGACTAAGGCCAACGACACTGAAAAGAAAGTCGAACTGAGTCGCTTAGAGGAAGTAAAAGTCGTAACAAGGTTTCCGTA
>SPH045
GCATGTCTAAGTGCAAGCCTCAAGTAAAGTGAAACCGCGAATGGCTCATTAAATCGGTTATGGTTCCTTAGATGATACCTTCTCTATTTGGACAACTGTGGAAAATCTAGAGCTAATACATGACACTAAGCTCCGACCGTCTCCCGGGCTCTCGCGAGCTCGGGCGGGAGGAGTGCTTTTATTGGATCAAAACCAACGCGAGACCGGTCGGTGGCGGCACCCCGTCGTCGGCCACTCGCAAGCGTTCTGGTGACTCTGGGTAAATTCCGCAGATCGCACACGGCCTTCGAGCCGGTGACACGTCTTTGAAATGTCCGACCCATCAAGTACCGTCGGTAGGCGACATGCCTACCGAGCTCGTAACGGGTAACGGGGAATCAGGGTTCGATTCCGGAGAGGGAGCATGAGAAACGGCTACCACATCCAAGGAAGGCAGCAGGCACGCAAATTACCCACTCCTAGAGCGGGGAGGTAGTGACAAAAAATGACAATACGGGACTCGTTCGAGGCCCCGTAATTGGAATGAGTACACTTTAAATCCTTTAACGAGGATCCATTGGAGGGCAAGTCTGGTGCCAGCAGCCGCGGTAATTCCAGCTCCAATAGCGTATATTAAAGTTGTTGCGGTTAAAAAGCTCGTAGTTGGATTTCGGCTTGCGGCGCGGCCGCCCGCCTTTCGGCGGTCACGTTGCCGCGTACCCGCATGCCGCTAGCCGGTTTCTGTCGTCGTCCTTCGCGGCGGCGGCAGGTCCTCCGGGGGTGCCCTTTGCTGGGCCGCTCCCGGCGGCCGGTGAGTTTACTTTGAGAAAATTAGAGTGTTCAAAGCAGGCCATCGACGCCTGAACGGTGGTGCATGGAATAATGGAATAGGATCTCGGTTCTGTTTTGTTGGCTTTCGGAAACCCCGAGATAATGATTAAGCGGGACGGACGGGGGCATTCGTACTACGGAGCCAGAGGTGAAATTCTTAGACCTCCGTAAGACGACCTACTGCGAAAGCATCTGCCAAGGA
>SPH080
GCATGTCTAAGTGCAAGCCTCAAGTAAAGTGAAACCGCGAATGGCTCATTAAATCGGTTATGGTTCCTTAGATGATACCTTCTCTATTTGGACAACTGTGGAAAATCTAGAGCTAATACATGACACTAAGCTCCGACCGTCTCCCGGGCTCTCGCGAGCTCGGGCGGGAGGAGTGCTTTTATTGGATCAAAACCAACGCGAGACCGGTCGGTGGCGGCACCCCGTCGTCGGCCACTCGCAAGCGTTCTGGTGACTCTGGGTAAATTCCGCAGATCGCACACGGCCTTCGAGCCGGTGACACGTCTTTGAAATGTCCGACCCATCAAGTACCGTCGGTAGGCGACATGCCTACCGAGCTCGTAACGGGTAACGGGGAATCAGGGTTCGATTCCGGAGAGGGAGCATGAGAAACGGCTACCACATCCAAGGAAGGCAGCAGGCACGCAAATTACCCACTCCTAGAGCGGGGAGGTAGTGACAAAAAATGACAATACGGGACTCGTTCGAGGCCCCGTAATTGGAATGAGTACACTTTAAATCCTTTAACGAGGATCCATTGGAGGGCAAGTCTGGTGCCAGCAGCCGCGGTAATTCCAGCTCCAATAGCGTATATTAAAGTTGTTGCGGTTAAAAAGCTCGTAGTTGGATTTCGGCTTGCGGCGCGGCCGCCCGCCTTTCGGCGGTCACGTTGCCGCGTACCCGCATGCCGCTAGCCGGTTTCTGTCGTCGTCCTTCGCGGCGGCGGCAGGTCCTCCGGGGGTGCCCTTTGCTGGGCCGCTCCCGGCGGCCGGTGAGTTTACTTTGAGAAAATTAGAGTGTTCAAAGCAGGCCATCGACGCCTGAACGGTGGTGCATGGAATAATGGAATAGGATCTCGGTTCTGTTTTGTTGGCTTTCGGAAACCCCGAGATAATGATTAAGCGGGACGGACGGGGGCATTCGTACTACGGAGCCAGAGGTGAAATTCTTAGACCTCCGTAAGACGACCTACTGCGAAAGCATCTGCCAAGGA
