# Supplementary material for: Three, two, one! Revision of the long-bodied sphaerodorids (Sphaerodoridae, Annelida) and synonymization of Ephesiella, Ephesiopsis and Sphaerodorum
Source: PeerJ. 2018 Oct 26;6:e5783. doi: 10.7717/peerj.5783 (PMC6204827; doi:10.7717/peerj.5783)
Supplement: Supplemental Information 4 [file peerj-06-5783-s004.fasta]

>SPH312
AATAAGCGGAGGAAAAGAAACTAACAAGGATTCCCTCAGTAGCGGCGAGTGAAGCGGGAAAAGCCCAGCACCGAATCCCCTGCTCCTTTGCGGGTAGCGGGACCTGTGGTGTTAGGGACGGTTTACGGGAGAGAGAGTCGCGGCGGCCCGTGTCCTCTCGATAGGGGCCTCATCCATAGCGGGTGTCTGGCCTCTAGGCTCGCTAGGCTCTCTCGACCTGTCCGTCCCCGGAGTCGGGTTGTTTGATAATGCAGCCCAAAGTGGGTGGTAAGCTCCATCTAAGGCTAAATATTACCACGAGACCGATAGTTAACAAGTACCGTAAGGGAAAGTTGAAAAGAACTTTGAAGAGAGAGTTCAAGAGTACGTGAAACCGTTTAGAGGGAAACGGATGGGCCCGCAGAATAACGCTCGCGGAAATCAGCTCGCCGCTCTTGTCTCTAGCCGGAGTGTACTGACTGGCGAAATGCGAGTCTGGTGCGCGCTTCCGGCAAGTGGTGGGTGCATTTTCCGCCGGGCTAGAGCCACGACCGGTTCTGAGCCGACCAAAACGACCGGGGCAAGGTAGCGCGCCTTTCGTACCTCGTGTACGGTCTGCGCGTCTTACAGGCCTCTGGTAGACAGCGCTTCTCGCGCCCGTGTCGTGCTCGGGACCGAGTAGAACGACGACCGTGATCACGCCTGGCATGTCCGGACCGCGTCTCAGTCTGACCGATGTGGTACTTCTCTCGTAGAGGTGCCGCGCTCTCGGCCGGCTGGACGTGGCACCGGCGGCCTAGTAGTCGGGATCAGTGGCTCATTGTAAGTCGGCAACCCGTTC
>SPH021
GAAAAGAAACTAACAAGGATTCCCTTAGTAACGGCGAGTGAACCGGGAAAAGCCCAGCACTGAATCCCCCGTTCCCTGTGGACGGCGGGACCTGTGGTGTTAGGGACGGTTGCACAGGGCGGAAGGCTGCGGCGTCCGTGTCTCTTGATAGGGTCCACTCCCATAGCGGGTGTCGGGCCTCTAGGCACGTCCAGGCTTCTCCCTTGCTCCGTCCTCGGAGTCGGGTTGTTTGGTAATGCAGCCCAAAGTGGGTGGTAAGCTCCATCTAAGGCTAAATATGACCACGAGACCGATAGCGAACAAGTACCGTAAGGGAAAGTTGAAAAGAACTTTGAAGAGAGAGTTCAAGAGTACGTGAAACCGCTTAGAGGGAAACGGATGGGCCCGCAAAATGGTCGCCGGCGGAATTCAGCTCGCCGCCCGTCTTGCCCGTGCCGTCGTCGCGCAACTCGCGCGGCGGTGTGCACGGGACCGAGTGGCGGGTGCACTTTCCGCCGTGCGAACGGCCGCAACCGGTTCCGGGCCAGCCAGAACGACCGGGGCAAGGTGGCGCGGCGATGCGAGTCTTCGGGCTCACGTCGCTCGCGTGTTACAGGCTCCGGTAGCGGCGGCTCTGGCTCGGGACCGAGTAGAACGAACTTTGCATCCTTCGGCACGCCCGCGTCGGAAGCACCCCCTCGGGTGCCCCGGCTGCGGCGGCCGTCACGGGATCTGCGGCTCGAATTATGGTCGGCAACCCATCCGAC
>SPH089
TAGCGGAGGAAAAGAAACTAACAAGGATTCCCTCAGTAACGGCGAGTGAAGCGGGAAGAGCCCAGCACCGAATCCCCTGCTCCTTGCGGGCAGCGGGACCTGTGGTGTTAGGGACGGTTGCACAGGGCGGAGAGCTGCGGCGTCCGTGTCCTCTTGATCGGGGCCTCTCCCATAGCGGGTGTCGGGCCTCTAGGCACGCCCGGCTCTCTCCCTTTCTCCGTCCTCGGAGTCGGGTTGTTTGGTAATGCAGCCCAAAGTGGGTGGTAAGCTCCATCTAAGGCTAAATATGACCACGAGACCGATAGCGAACAAGTACCGTAAGGGAAAGTTGAAAAGAACTTTGAAGAGAGAGTTCAAGAGTACGTGAAACCGCTTAGATGGAAACGGATGGGACCGCAAAATGTCGCCCGCGGAATTCAGCTCGCTGTGCGCGCCCGCGCCGCCGTCTCGCAACTCGCGGGGCGGCGTCCGCGGGCCGTGCGGCGGGTGCACTTTCCGCCGGGCGTACGGCCACGACCGGTTCCTTGCCGGGCAGAACGACCGCAGCAAGGTGGCGCGGCGTACGGTAGCTTCGGCTCCGCGCGCTCGCGTGTTACAGGCAGCGGTAGCGGCGGCTCCGGCTCGGGACCGAGTAGAACGAACTGTGCATCCTTCGGCACGTCCGACGCCGGAAGCGCCCCTCTCGGGCGCCCCGGCGTCGGCGGCCGTCTCGGGATCGGTGGCTCGAAATATGGTCGGTAACCCATCCGAC
>SPH297
ATCACTAAGCGGAGGAAAAGAAACTAACAAGGATTCCCTCAGTAACGGCGAGTGAAGCGGGAATAGCCCAGCACCGAATCCCCTGCTCCTCGTGGGCAGCGGGACCTGTGGTGTTAGGGACGGCTGCATTGGGCGGAGAGCCGCGGCGTCCGTGTCCTCTTGATCGGGGCCTCTCCCATAGCGGGTGTCGGGCCTCTAGGCACGCCCGGCTCTCTCCCTTTCTCCGTCCTCGGAGTCGGGTTGTTTGGCAGTGCAGCCCAAAGTGGGTGGTAAGCTCCATCTAAGGCTAAATACGACCACGAGACCGATAGCGAACAAGTACCGTAAGGGAAAGTTGAAAAGAACTTTGAAGAGAGAGTTCAAGAGTACGTGAAACCGCTTAGAGGGAAACGGATGGGACCGCAAAATGTCGCCCGCGGAATTCAGCTCGCCGCGCGCTCGCCCGTCTCGCCGTCCCGCAACTCGCGGGGCCGGCGCGCACGGGCCGTGCGGCGGGTGCACTTTCCGCCGGGCGTACGGCCACGACCGGTTCCGAGCCGGACAGAACGACCGCTGCAAGGTGGCGCGGCGCGCGGTTGCCCCTCGGGGTGCCGTGCGCTCGCGTGTTACAGGCAGCGGTAGCGGCGGCTTCGGCTCGGGACCGAGTAGAACGAACTGTGCATCCCTCGGCACGTCCGGACCGGAAGCGCCCCTCCCGGGCGCCCCGGCACCGGCGGCCGTCTCGGGATCGGTGGCTCGAAATATGGTCGGCAACCCATCCGA
>SPH023
ATTAGCGGAGGAAAAGAAACTAACAAGGATTCCCTCAGTAACGGCGAGTGAACCGGGAAGAGCCCAGCACCGAATCCCCTGCTCCTTGCGGGCAGCGGGACCTGTGGTGTTAGGGACGGTAGCACAGGGTGGAGAGTCGTCAGCGTCCGTGTCCTCTTGATTGGGGCCTCTCCCATAGCGGGTGTCGGGCCTCTAGGCACGCTTGGCTCTCTCCCTAGCTCCGTCCTCGGAGTCGGGTTGTTTGGTAATGCAGCCCTAAGTGGGTGGTAAGCTCCATCTAAGGCTAAATATGACCACGAGACCGATAGCGAACAAGTACCGTAAGGGAAAGTTGAAAAGAACTTTGAAGAGAGAGTTCAAGAGTACGTGAAACCGTTTAGAGGGAAACGGATGGGACCGAAAAATGGTCGCCGGCGGAATTCAGCTCGCTACCACGTGCCCGCACCGTTGGCCGTCTCCCTAAACTTGGGGGCGGTCCGGTGCTTCGGGCCGGGTGGAGGGTGCACTTTCCGCCGCGCGAACGGCCACGACCGGTTCCGTGCCAGGCAGAACGACCGCGAGCAAGGTGGCGCGGCGGTGTCGGCCCTTCCGGGGGTCGGCGCCGCGCGCGTGTTACAGGCTCCGGTGGTGGCGGCTCTGGCGCGGGACCGAGTAGAACGAACTTTGCATCTTGCACTTCGGCATGTCCGGATCGGAAGCGCCCCCTTCTCGGGGTGCCCCGAGCACCCGGCGGCCGTCGCGGGATCAGTGGCTCGAAATATGGTCGGTCACCCATCCGAC
>SPH316
GGATTCCCTCAGTAACGGCGAGTGAAGCGGGAAAAGCCCAGCACTGAATCCCCTGCTCTTTGCGGGTAGCGGGACCTGTGGTGTTTGGGACGGTCTTCGGGTATGAGAGTGGGGTGTCCGTGTTCTCTTGAACGGGGCCTTCCCATAGCGGGTGTCTGGCCTCTAGGCATGCCCCAACTCTCGCCCGTTGTCCGTCCTTGGAGTCGGGTTGTTTGGTAATGCAGCCCAAAGTGGGTGGTAAGCTCCATCTAAGGCTAAATATGACCACGAGACCGATAGCGAACAAGTACCGTAAGGGAAAGTTGAAAAGAACTTTGAAGAGAGAGTTCAAGAGTACGTGAAACCGCTTAGAGGTAAACGGATGGGCCCGCACAACGTAGTCACTGGCGGAATTCAGCCCGTCGCTTGTACCCGGTCATGCCTCGAGCATCGGCACCGTTTGTAGACGTCAGGTCTCGGCGGTGTTGAGCGCTCTTGGTGTGCGCGCGGGTCTGGCGTCGGGTGCATTTTTCGCCTAGTGAACAGCTACGACCGGTTTTGAGTCGACCTATCCCCCGCGGCAAGGTGGCGCGTTGTTCGCCGGGCATCGCTTCGGCGTTCCCGGTGTCGTACGCGTGTTAGAGGCCGCGGTGGGCGAGTGTCAGCGCTCGAGACCGAGTTGAACGATCAATCAATCCGAACGGCAAGCCATTGACTCTTCGGAGACTGGGCGGCCGTGGCCGGGTTCCGTGGCTCGAAGTTACGTCGGTAACCCATCC
>SPH011
ATCAATAAGCGGAGGAAAAGAAACTAACAAGGATTCCCTGAGTAACGGCGAGTGAAACGGGACAAGCCCAGCACCGAATCCACTGCCGCCTGTTGGCAGAGGGACCTGTGGTGTGTGGGACGGCAGCATCGGGATGGTGAGCTGGGCATCTGCGTCTCCTTGATCGGGGCCTCTCCCACGGCGGGTGTTGGGCCTGTACGCATGCCTGGTCTACTCATCTCCCTGCTCCGTCCTCGGAGTCGGGTTGTTTGGTAATGCAACCTAAAGTGGGTGGTAAGCTCCATCTAAGGCTAAATACGACCACGAGACCGATAGTCGACAAGTACCGTAAGGGAAAGTTGAAAAGAACTTTGAAGAGAGAGTTCAATAGTACGTGAAACTGCTTAGAAGGAAACGGATGGGCGTGCGCGTACCATGCCACCCGGGGGATTCAACTGGCCGTCAGCAGCAGCAGCGGGCTCGCTTCCAAGGAGGTGGACCCATCCCTGCTCCGCCTGTGGCCGGTGCACGTCCGCCGTGCGTGGCAGCCGCGTCCGGTCGCCATCCGCCCGTCGAGCCCGGGGACGAGAGCGTGGCGCAACGGCCGTCGGCACCTCGGTGTCGGCGGCGCCAAACGTTGCCCGCGTCTCCCACGACCGGGGCACTCGCTGGCGGGAGGCGACCGAGCACATGCAGTCTATGTTGGCACCCGACGCGGCGTGCGGTGGACGCGCGACGGCAGCACCCCTCACGGGCGCACGGTCGTCGTTAGCGTACGCGTCAGCACGCCGCACCACTGGGAGCTACGCGGTTTTGGTCAGTCACCAACCCATCC
>SPH155
ATCAATAAGCGGAGGAAAAGAAACTAACAAGGATTCCCTGAGTAACGGCGAGTGAAACGGGACAAGCCCAGCACCGAATCCACTGCCGCCTGTTGGCAGAGGGACCTGTGGTGTGTGGGACGGCAGCATCGGGATGGTGAGCTGGGCATCTGCGTCTCCTTGATCGGGGCCTCTCCCACGGCGGGTGTTGGGCCTGTACGCATGCCTGGTCTACTCATCTCCCTGCTCCGTCCTCGGAGTCGGGTTGTTTGGTAATGCAACCTAAAGTGGGTGGTAAGCTCCATCTAAGGCTAAATACGACCACGAGACCGATAGTCGACAAGTACCGTAAGGGAAAGTTGAAAAGAACTTTGAAGAGAGAGTTCAATAGTACGTGAAACTGCTTAGAAGGAAACGGATGGGCGTGCGCGTACCATGCCACCCGGGGGATTCAACTGGCCGTCAGCAGCAGCAGCGGGCTCGCTTCCAAGGAGGTGGACCCATCCCTGCTCCGCCTGTGGCCGGTGCACGTCCGCCGTGCGTGGCAGCCGCGTCCGGTCGCCATCCGCCCGTCGAGCCCGGGGACGAGAGCGTGGCGCAACGGCCGTCGGCACCTCGGTGTCGGCGGCACCAAACGTTGCCCGCGTCTCCCACGACCGGGGCACTCGCTGGCGGGAGGCGACCGAGCACATGCAGTCTATGTTGGCACCCGACGCGGCGTGCGGTGGACGCGCGACGGCAGCACCCCTCACGGGCGCACGGTCGTCGTTAGCGTACGCGTCAGCACGCCGCACCACTGGGAGCTACGCGGTTTTGGTCAGTCACCAACCCATCC
>SPH164
CAATAAGCGGAGGAAAAGAAACTAACAAGGATTCCCCGAGTAACTGCGAGTGAAACGGGAAAAGCCCAGCACCGAATCCACTGTCGCCTGTCGGCAGAGGGACCTGTGGTGTGTGGGACGGCAGCATCGGGACGGTGAGCCGGGCATCTGCGTCTCCTTGATCGGGGCCTCTCCCACGGCGGGTGTTGGGCCTGTACGCATGCCTGGTTCTCTCATCTCCCTGCTCCGTCCTCGGAGTCGGGTTGTTTGGTAATGCAACCTAAAGTGGGTGGTAAGCTCCATCTAAGGCTAAATACGACCACGAGACCGATAGTCGACAAGTACCGTAAGGGAAAGTTGAAAAGAACTTTGAAGAGAGAGTTCAATAGTACGTGAAACTGCTTAGAAGGAAACGGATGGGCGTGCGCGTACCATGCCACCCGGCGGATTCAACCGGCCGTCAGCAACGCTCGGCAGCGGGCTCGTCTCCCAGGAGGCGGGTCCGGCCACAACTGCCCGTTGCGGTCGGTGCACGTCCGCCGTGTGTGGCAGCCGCGTCCGGTCGCCATCCGCCCGTCGAGCCCGGGGACGAGAGCGTGGCGCGGCGGCCGACGGCACCTCCGGGTGTCGGCGGCGTCGCACGTCGCCCGCGTCTCCCACGACCGGGGCTCTCGCTGGCGGAAGGCGACCGAGCACATGCAGTCGATGTTGGCACCCGACACGGCGTGCGGCGGGCGCGCGACGGCAGTTCCCTCACGGGAGCAGGCCGGCGTTAGCGCACGTGTCAGTACGCCGAACCACCGGGAGCTACGCGGTTTAGGTCAGTCACCAACCCATCC
>SPH232
ATCAATAAGCGGAGGAAAAGAAACTAACAAGGATTCCCCGAGTAACTGCGAGTGAAACGGGAAAAGCCCAGCACCGAATCCACTGTCGCCTGTCGGCAGAGGGACCTGTGGTGTGTGGGACGGCAGCATCGGGACGGTGAGCCGGGCATCTGCGTCTCCTTGATCGGGGCCTCTCCCACGGCGGGTGTTGGGCCTGTACGCATGCCTGGTTCTCTCATCTCCCTGCTCCGTCCTCGGAGTCGGGTTGTTTGGTAATGCAACCTAAAGTGGGTGGTAAGCTCCATCTAAGGCTAAATACGACCACGAGACCGATAGTCGACAAGTACCGTAAGGGAAAGTTGAAAAGAACTTTGAAGAGAGAGTTCAATAGTACGTGAAACTGCTTAGAAGGAAACGGATGGGCGTGCGCGTACCATGCCACCCGGCGGATTCAACCGGCCGTCAGCAACGCTCGGCAGCGGGCTCGTCTCCCAGGAGGCGGGTCCGGCCACAACTGCCCGTTGCGGTCGGTGCACGTCCGCCGTGTGTGGCAGCCGCGTCCGGTCGCCATCCGCCCGTCGAGCCCGGGGACGAGAGCGTGGCGCGGCGGCCGACGGCACCTCCGGGTGTCGGCGGCGTCGCACGTCGCCCGCGTCTCCCACGACCGGGGCTCTCGCTGGCGGAAGGCGACCGAGCACATGCAGTCGATGTTGGCACCCGACACGGCGTGCGGCGGGCGCGCGACGGCAGTTCCCTCACGGGAGCAGGCCGGCGTTAGCGCACGTGTCAGTACGCCGAACCACCGGGAGCTACGCGGTTTAGGTCAGTCACCAACCCATCC
>SPH012
AGCGGAGGTAAAAGATACTAAAAAGTATTCCCCCAGTAACGGCGAGTGAAGAGGGAAGAGCCCAGCACCGAATCCACTGCCCCTGCCGGCAGAGGGACCTGTGGTGTATGGGACGTTGGCTCTGGCACGAGTGTTGGGCATCCGAGTTTCCTTGATCGGTGCCCTGCCCATGGCGGGTGTGTGGCCCTTACGCTGTTAGCCCGGCACTCTGCCTTGCCTCGTCCCCGGAGTCGGGTTGTTTGGTAATGCAGCCCAAAGTGGGTGGTAAGCTCCATCTAAGGCTAAATATACGTGACCACGAGACCGATAGTCGACAAGTACCGTAAGGGAAAGTTGAAAAGAACTTTGAAGAGAGAGTTCAAGAGTACGTGAAACCGTTTAGAAGGAAACGGATGGATGTGCGCGTACACGGCCACCCTCGAGATTCAGCCGGCGGCAACTCAAACGGCCTCCCTCCTCGCGTGCCCCGTTCTTCGGGGCTGCGCTTGGGCTTGCGAGACCGTGCCGTCGGTGCATTTCTCGGGCGAGTGACCGCCGCGACCGGTTGCCTGCCTGGCCAGACGAGCTCGGAGAAGATAGCGCGCCCGCCTCGCGTCGTGTTCGCACGGCGTGCAGGCACGCGTCTTACAGATCCGCTAGCCCTTCTGCGCCGTCAGGTGGCGACCGAGTAATGGCTACGTCTTGCTGTCGATCTCGGCAGTGGCGTGTCCAAACGCTCCAGCACTTGCGGTTCAAGTCCCGTGTCGGTCTGCGCCCGCTGATAAGGCCGCTCCATCTCGGAGTGCCAGGCGAGCCCCCGACGCGTGGGCGCCCAGGCTGGCGTCTCGCGGTAGTTGTCAGTCACTAACCCATCC
>SPH224
ATCAATAAGCGGAGGTAAAAGATACTAAAAAGTATTCCCCCAGTAACGGCGAGTGAAGAGGGAAGAGCCCAGCACCGAATCCACTGCCCCTGCCGGCAGAGGGACCTGTGGTGTATGGGACGTTGGCTCTGGCACGAGTGTTGGGCATCCGAGTTTCCTTGATCGGTGCCCTGCCCATGGCGGGTGTGTGGCCCTTACGCTGTTAGCCCGGCACTCTGCCTTGCCTCGTCCCCGGAGTCGGGTTGTTTGGTAATGCAGCCCAAAGTGGGTGGTAAGCTCCATCTAAGGCTAAATATACGTGACCACGAGACCGATAGTCGACAAGTACCGTAAGGGAAAGTTGAAAAGAACTTTGAAGAGAGAGTTCAAGAGTACGTGAAACCGTTTAGAAGGAAACGGATGGATGTGCGCGTACACGGCCACCCTCGAGATTCAGCCGGCGGCAACTCAAACGGCCTCCCTCCTCGCGTGCCCCGTTCTTCGGGGCTGCGCTTGGGCTTGCGAGACCGTGCCGTCGGTGCATTTCTCGGGCGAGTGACCGCCGCGACCGGTTGCCTGCCTGGCCAGACGAGCTCGGAGAAGATAGCGCGCCCGCCTCGCGTCGTGTTCGCACGGCGTGCAGGCACGCGTCTTACAGATCCGCTAGCCCTTCTGCGCCGTCAGGTGGCGACCGAGTAATGGCTACGTCTTGCTGTCGATCTCGGCAGTGGCGTGTCCAAACGCTCCAGCACTTGCGGTTCAAGTCCCGTGTCGGTCTGCGCCCGCTGTTAAGGCCGCTCCATCTCGGAGTGCCAGGCGAGCCCCCGACGCGTGGGCGCCCAGGCTGGCGTCTCGCGGTAGTTGTCAGTCACTAACCCATCC
>SPH072
ATCAATAAGCGGAGGCAAAAGATACTAAAAAGTATTCTCTCAGTAACGGCGAGTGAAGAGGGAAGAGCCCAGCACCGAATCCGCTGCCCCTGCCGGCAGAGGGACCTGTGGTGTATGAGACGGCGGCTATGGCACGAGTGTCGGGCATCCGAGTTTCCTTGATCGGTGCCCTGCCCATGGCGGGTGTGTGGCCCTTACGCTGTTCGCCCGGCGCTCTGCCTTGCCTCGTCTCCGGAGTCGGGTTGTTTGGTAATGCAGCCCAAAGTGGGTGGTAAGCTCCATCTAAGGCTAAATATACGTGACCACGAGACCGATAGTCGACAAGTACCGTAAGGGAAAGTTGAAAAGAACTTTGAAGAGAGAGTTCAAGAGTACGTGAAACCGCTTAGAAGGAAACGGATGGATGTGCGCGTACACGGCCACCCTCGAGATTCAGCCGGTGGCGGCTCACGGCCTCCCTCCTCGCGCCCCATACTCTGGGGCCGCGTGGTTGACCTGCGAGGCCGCGCCGCCGGTGCATTTCTCGGGCGAGTGACCGCCGCGCCCGGTTGCCTACCTGGCCAGACGAGCTCGGGGAAGATAGCGCGCCCGCTTCGTTAAGGTGCTTCGGCACTACGAGGCACGCGTCTTACAGATCCGAGCTAGCGCCTGCGCCGTCAGGCGGCGACCGAGTAACGGCCGCTGTTGCCTCTCTCTCGGGGGGGGCGGCAGCGCCCCGCTGGCACCAGCTCGGCATGCTAAGTCCCGCGTCGGTCTGCGCTCGCCGTAGGCCTCCCTCTCGGGGGAGTGCCAGGCGAGCCCCCGACGCGAGGACGTGCCGC
>SPH138
AATAAGCGGAGGCAAAAGATACTAAAAAGTATTCCCTCAGTAACGGCGAGTGAAGAGGGAAGAGCCCAGCACCGAATCCGCTGCCCCTGCCGGCAGAGGGACCTGTGGTGTATGAGACGGCGGCTATGGCACGAGTGTCGGGCATCCGAGTTTCCTTGATCGGTGCCCTGCCCATGGCGGGTGTGTGGCCCTTACGCTGTTCGCCCGGCGCTCTGCCTTGCCTCGTCTCCGGAGTCGGGTTGTTTGGTAATGCAGCCCAAAGTGGGTGGTAAGCTCCATCTAAGGCTAAATATACGTGACCATGAGACCGATAGTCGACAAGTACCGTAAGGGAAAGTTGAAAAGAACTTTGAAGAGAGAGTTCAAGAGTACGTGAAACCGCTTAGAAGGAAACGGATGGATGTGCGCGTACACGGCCACCCTCGAGATTCAGCCGGTGGCGGCTCACGGCCTCCCTCCTCGCGCCCCATACTCTGGGGCCGCTTGGACTTGCGAGACCGCGCCGCCGGTGCATTTCTCGGGCGAGTGACCGCCGCGACCGGTTGCCTGCCTGGCCAGACGAGCTCGGGGAAGATAGCGCGCCCGCTTCGTTAAGGTGCTTCGGCACTACGAGGCACGCGTCTTACAGATCCGAGCTAGCCTGCGCCGTCAGGCGGCGACCGAGTAATGGCTGCTGTTGCCTCTCCGGGGGCGGCAGCGCCCAATCGCACCAGCTTGGCATCTGTCTAGCGTCGGTCTGCGCCCGCTGTAGGCCTCCCTCTCGGGGGAGTGCCAGGCGAGCCCCCGACGCGAGGACGTGCCGCTGGCGTCGCGCGGTAGTTGTCAGTCACTAACCCATCC
>SPH247
ATCAATAAGCGGAGGCAAAAGATACTAAAAAGTATTCCCTCAGTAACGGCGAGTGAAGAGGGAAGAGCCCAGCACCGAATCCGCTGCCCCTGCCGGCAGAGGGACCTGTGGTGTATGAGACGGCGGCTCTGGCACGAGTGTCGGGCATCCGAGTTTCCTTGATCGGTGCCCTGCCCATGGCGGGTGTGTGGCCCTTACGCTGTTCGCCCGGCGCTCTGCCTTGCCTCGTCTCCGGAGTCGGGTTGTTTGGTAATGCAGCCCAAAGTGGGTGGTAAGCTCCATCTAAGGCTAAATATACGTGACCACGAGACCGATAGTCGACAAGTACCGTAAGGGAAAGTTGAAAAGAACTTTGAAGAGAGAGTTCAAGAGTACGTGAAACCGCTTAGAAGGAAACGGATGGATGTGCGCGTACACGGCCACCCTCGAGATTCAGCCGGTGGCGGCTCACGGCCTCCCTCCTCGCGCCCCATACTCTGGGGCCGCGGGGATCTGCGAGACCGCGCTGCCGGTGCATTTCTCGGGCGAGTGACCGCCGCGACCGGTTGCCTGCCTGGCCAGACGAGCTCGGGGAAGATAGCGCGCCCGCTTCGTTAAGGTGCTTCGGCACTACGAGGCACGCGTCTTACAGATCCGAGCTAGCCTGCGCCGTCAGGCGGCGACCGAGTAATGGCTGCTGTTGCCTCTCCGGGGGCGGCAGCGCCCACTCGCACCAGCTCGGCATTTTGTCCAGCGTCGGTCCTTGGCCCGCCCAAGGCCTCCCTCTCGGGGGAGTGCCAGGCGAGCCCCCGATGCGAGGACGTGCCGCTGGCGTCGCGCGGTAGTTGTCAGTCACTAACCCATCC
>SPH078
AATAAGCGGAGGTAAAAGATACTAAAAAGTATTCCCCCAGTAACGGCGAGTGAAGAGGGAAGAGCCCAGCACCGAATCCGCTGCCCCTGCCGGCAGAGGGACCTGTGGTGTATGAGACGGCGGCTCTGGCACGAGTGTCGGGCATCCGAGTTTCCTTGATCGGTGCCCTGCCCATGGCGGGTGTGTGGCCCTTACGCTGTTCGCCCGGCGCTCTGCCTTGCCTCGTCTCCGGAGTCGGGTTGTTTGGTAATGCAGCCCAAAGTGGGTGGTAAGCTCCATCTAAGGCTAAATATACGTGACCACGAGACCGATAGTCGACAAGTACCGTAAGGGAAAGTTGAAAAGAACTTTGAAGAGAGAGTTCAAGAGTACGTGAAACCGTTTAGAAGGAAACGGATGGATGTGCGCGTACACGGCCACCCTCGAGATTCAGCCGGCGGCGGCTCACGGCCTCCCTCCTCGCGCCCCATACTCTGGGGCTGCTTGGGCTTGCGAGGCCGCGCTGTCGGTGCATTTCTCGGGCGAGTGACCGCCGCGACCGGTTGCCCGCCAGGCCAGACGAGCTCGGAGAAGATAGCGCGCCCGCGCCGTCGTGTTCGCACGGCGGAGCACGCGTCTTATAGCTCCTTGCTAGCCTGCGCCGTCCGGCGGCGACCGAGTAGTGCCGCTGCTGCCTCCTCTGGGGGCAGCAGCGCCAACCGCACCAGCTCGGGTGTCGTCCCGCGTCGGTCTGCGCCCGCTGTCGGCCTCCCTCTCGGAGTGCCAGGCGAGCCCCCGATGCGAGGGCGCCCCGCTGGCGTCGCGCGGTAGTTGTCAGTCACTAACCCATCC
>SPH162
ATAAGCGGAGGTAAAAGATACTAAAAAGTATTCCCCCAGTAACGGCGAGTGAAGAGGGAAGAGCCCAGCACCGAATCCGCTGCCCCTGCCGGCAGAGGGACCTGTGGTGTATGAGACGGCGGCTCTGGCACGAGTGTCGGGCATCCGAGTTTCCTTGATCGGTGCCCTGCCCATGGCGGGTGTGTGGCCCTTACGCTGTTCGCCCGGCGCTCTGCCTTGCCTCGTCTCCGGAGTCGGGTTGTTTGGTAATGCAGCCCAAAGTGGGTGGTAAGCTCCATCTAAGGCTAAATATACGTGACCACGAGACCGATAGTCGACAAGTACCGTAAGGGAAAGTTGAAAAGAACTTTGAAGAGAGAGTTCAAGAGTACGTGAAACCGTTTAGAAGGAAACGGATGGATGTGCGCGTACACGGCCACCCTCGAGATTCAGCCGGCGGCGGCTCACGGCCTCCCTCCTCGCGCCCCATACTCTGGGGCTGCTTGGGCTTGCGAGGCCGCGCTGTCGGTGCATTTCTCGGGCGAGTGACCGCCGCGACCGGTTGCCCGCCAGGCCAGACGAGCTCGGAGAAGATAGCGCGCCCGCGTCGTCGTGTTCGCACGGCGGAGCACGCGTCTTATAGCTCCTTGCTAGCCTGCGCCGTCCGGCGGCGACCGAGTAGTGCCGCTGCTGCCTCCTCTGGGGGCAGCAGCGCCAACCGCACCAGCTCGGGTGTCGTCCCGCGTCGGTCTGCGCCCGCTGTCGGCCTCCCTCTCGGAGTGCCAGGCGAGCCCCCGATGCGAGGGCGCCCCGCTGGCGTCGCGCGGTAGTTGTCAGTCACTAACCCATC
>SPH203
ATCAATAAGCGGAGGAAAAGAAACTAACAAGGATTCCCCCAGTAACGGCGAGTGAACAGGGAAGAGCCCAGCACCGAATCCGCTGCCCTGCAAGGCAGAGGGACCTGTGGTGTGTGGGACGGTGGCATTGGTGCGAGCGTCGGGCATCCGAGACTCCATGATCGGTGCCCTGCCCAAGGCGGGTGTGTGGCCCTTACGAAAGCCCGTCGCTCGTCCGTGCTCCGTCTCTGGAGTCGGGTTGTTTGGTAATGCAGCCCAAAGTGGGTGGTAAGCTCCATCTAAGGCTAAATACAATACCTCGAGTCCGATAGCGGACAAGTACCGTAAGGGAAAGTTGAAAAGAACTTTGAAGAGAGAGTTCAAGAGTACGTGAAACCGCTTAGAAGGAAACGGATGGATGTGCACGTACACGGCCACCCGCGGGATTCAGCTGGCGTTCGGGGCCCCTCGCTCTTGCCGATACTTCGGCAGGTGGCGTTTGCGGGCACCGCGACGTCGGTGCATTTCCCGCGTGTGTGGCGGCCGCGGCCGGTCCAGGCTTGGCCAGACGAGCTCGGAGAAGGTAGCGCGTAGCTGCGGCGGCTTGCCGTCGTGGCACTCGTCTTACAGCTCCGGGTCTGCCTGCGTCGTCAGGCTGGGACCGAGTAGTGCCTGTGGTGCTAACGGCACCCGGCGATCGCGCTCAGTCTCACCGGGCCGTACCCCTCCCGGGTGCGCCGGTGCGAGCGTCCGCTGGGAGTTGCGCGGTGATTGTCAGTCACTAACCCATCC
>SPH204
AATAAGCGGAGGAAAAGAAACTAACAAGGATTCCCCCAGTAACGGCGAGTGAACAGGGAAGAGCCCAGCACCGAATCCGCTGCCCTGCAAGGCAGAGGGACCTGTGGTGTGTGGGACGGTGGCATTGGTGCGAGCGTCGGGCATCCGAGACTCCATGATCGGTGCCCTGCCCAAGGCGGGTGTGTGGCCCTTACGAAAGCCCGTCGCTCGTCCGTGCTCCGTCTCTGGAGTCGGGTTGTTTGGTAATGCAGCCCAAAGTGGGTGGTAAGCTCCATCTAAGGCTAAATACAATACCTCGAGTCCGATAGCGGACAAGTACCGTAAGGGAAAGTTGAAAAGAACTTTGAAGAGAGAGTTCAAGAGTACGTGAAACCGCTTAGAAGGAAACGGATGGATGTGCACGTACACGGCCACCCGCGGGATTCAGCTGGCGTTCGGGGCCCCTCGCTCTCGCCGATACTTCGGCAGGTGGCGTTTGCGGGCACCGCGACGTCGGTGCATTTCCCGCGTGTGTGGCGGCCGCGGCCGGTCCAGGCTTGGCCAGACGAGCTCGGAGAAGGTAGCGCGTAGCTGCGGCGGCTTGCCGTCGTGGCACTCGTCTTACAGCTCCGGGTCTGCCTGCGTCGTCAGGCTGGGACCGAGTAGTGCCTGTGGTGCTAACGGCACCCGGCGATCGCGCTCAGTCTCACCGGGCCGTACCCCTCCCGGGTGCGCCGGTGCGAGCGTCCGCTGGGAGTTGCGCGGTGATTGTCAGTCACTAACCCATCC
>SPH045
ATCAATAAGCGGAGGAAAAGAAACTAACAAGGATTCCCCTAGTAACGGCGAGTGAAGAGGGAAGAGCCCAGCACCGAATCCACTGCCACTGTAGGCAGAGGGACCTGTGGTGTTTGGGACGGCGGCTTTGGCGCGAGTGCCGGCATCCAAGATTCCTTGATCGGTGCCTTGCCCATGGCGGGTGTGTGGCCCTTAGGAACGCTCGGCGCTCGTCCGTGCTCCGTCCCTGGAGTCGGGTTGTTTGGTAATGCAGCCCAAAGTGGGTGGTAAGCTCCATCTAAGGCTAAATACAATACCACGAGACCGATAGTCGACAAGTACCGTAAGGGAAAGTTGAAAAGAACTTTGAAGAGAGAGTTCAAGAGTACGTGAAACCGTTTAGAAGGAAACGGATGGATGTGCGCGTACCTGGCCACCCGCGGGATTCAGCCGGCTGCCTGGGCCCCCCTCGTCCTCGACGTCGATACTTTCGGCGTGAGACGACTGAGGGCACGGTGCCGTCGGTGCATTTCCTGTGTGTGTGGCGGCCGCGACCGGTCACCGCCCGGCCAGACGAGCCCGGAGAAGGTAGCGCTCGCGCGTCGGCGGCGGCGGTTCGCCGCTGCTGCCGCTCGTGTTCGAGCGTGTTTTACAGATCCGGGCCTGCCTGCGCTGTCAGGTGGCGACCGAGGATGCTCGTGCAGTGTCTCACGGCACCCGTCGGTGGTACCGCTGGCCATCGTTTAGCACACTAGAACCCTTTCGGGGGTGATGGGGTGCGGCGGTGGGAGTGGCCCCTTCGGGCGTCGCGCGGTAACGGTCAGTCACTAACCCATCC
>SPH080
AATAAGCGGAGGAAAAGAAACTAACAAGGATTCCCCTAGTAACGGCGAGTGAAGAGGGAAGAGCCCAGCACCGAATCCACTGCCACTGTAGGCAGAGGGACCTGTGGTGTTTGGGACGGCGGCTTTGGCGCGAGTGCCGGCATCCAAGATTCCTTGATCGGTGCCTTGCCCATGGCGGGTGTGTGGCCCTTAGGAACGCTCGGCGCTCGTCCGTGCTCCGTCCCTGGAGTCGGGTTGTTTGGTAATGCAGCCCAAAGTGGGTGGTAAGCTCCATCTAAGGCTAAATACAATACCACGAGACCGATAGTCGACAAGTACCGTAAGGGAAAGTTGAAAAGAACTTTGAAGAGAGAGTTCAAGAGTACGTGAAACCGTTTAGAAGGAAACGGATGGATGTGCGCGTACCTGGCCACCCGCGGGATTCAGCCGGCTGCCTGGGCCCCCCTCGTCCTCGACGTCGATACTTTCGGCGTGAGACGACTGAGGGCACGGTGCCGTCGGTGCATTTCCTGTGTGTGTGGCGGCCGCGACCGGTCACCGCCCGGCCAGACGAGCCCGGAGAAGGTAGCGCTCGCGCGTCGGCGGCGGCGGTTCGCCGCTGCTGCCGCTCGTGTTCGAGCGTGTTTTACAGATCCGGGCCTGCCTGCGCTGTCAGGTGGCGACCGAGGATGCTCGTGCAGTGTCTCACGGCACCCGTCGGTGGTACCGCTGGCCATCGTTTAGCACACTAGAACCCTTTCGGGGGTGATGGGGTGCGGCGGTGGGAGTGGCCCCTTCGGGCGTCGCGCGGTAACGGTCAGTCACTAACCCATCC
>SPH207
ATCAATAAGCGGAGGTAAAAGAAACTAACAAGGATTCTCTCAGTAACGGCGAGTGAAGAGAGACTAGCCCAGCACCGAATCCACTGCCCCTTGTGGGCGGAGGGACATGTGGTGTGTGGGACGGTTGTCACAAGTGCGGGCGTCGGGCATCCGAGTTTCCTTGATCGGTGCCCTTCCCATGGCGGGTGTGTGGCCTGTATGTGCTCGCCCGGCGTTCGCAAGTGCTGCCGTCTCTGGAGTCGGGTTGTTTGATAATGCAGCCCAAAGTGGGTGGTAAGCTCCATCTAAGGCTAAATACCTTTCCACGAGACCGATAGTCGACAAGTACCGTAAGGGAAAGTTGAAAAGAACTTTGAAGAGAGAGTTCAAGAGTACGTGAAACCGTTTAGAAGTAAACGGATGGATGTGCGCGTACCTGGCCACCCGCAGGATTCAGCCTTTAGAGTGAGCGTTTTGCATGTGTTCTGCACGTGTACCCCGTAACTACTCTGAAGGTGCATTTCTTGCGGCGTGTGGCGGCCGCGACCGGCCCAAGTCTGGACAGATGGGTTTGGTGAAGCTGGTGCGAGTGGACTCCCAAAAGTCCTAGCTCGCGCCTTACAGCACCGAACCTTGTAACGCACCAGCCAGACTTGGACGGCGTAGTGCTCAGCGTAGTGCTCAGTGCTAACGGCACCCGTCGGACCCGTTCAAGGCACCAGCCGTACCCCGTCAAGGGGTGCACTGGTGCGGGCGGCCGGCGGGAGCTGCGCGGTAACGGTCAGTCACTAACCCATCC
>SPH212
ATCAATAAGCGGAGGTAAAAGAAACTAACAAGGATTCTCTCAGTAACGGCGAGTGAAGAGAGACTAGCCCAGCACCGAATCCACTGCCCCTTGTGGGCGGAGGGACATGTGGTGTGTGGGACGGTTGTCACAAGTGCGGGCGTCGGGCATCCGAGTTTCCTTGATCGGTGCCCTTCCCATGGCGGGTGTGTGGCCTGTATGTGCTCGCCCGGCGTTCGCAAGTGCTGCCGTCTCTGGAGTCGGGTTGTTTGATAATGCAGCCCAAAGTGGGTGGTAAGCTCCATCTAAGGCTAAATACCTTTCCACGAGACCGATAGTCGACAAGTACCGTAAGGGAAAGTTGAAAAGAACTTTGAAGAGAGAGTTCAAGAGTACGTGAAACCGTTTAGAAGTAAACGGATGGATGTGCGCGTACCTGGCCACCCGCAGGATTCAGCCTTTAGAGTGAGCGTTTTGCATGTGTTCTGCACGTGTACCCCGTAACTACTCTGAAGGTGCATTTCTTGCGGCGTGTGGCGGCCGCGACCGGCCCAAGTCTGGACAGATGGGTTTGGTGAAGCTGGTGCGAGTGGACTCCCAAAAGTCCTAGCTCGCGCCTTACAGCACCGAACCTTGTAACGCACCAGCCAGACTTGGACGGCGTAGTGCTCAGCGTAGTGCTCAGTGCTAACGGCACCCGTCGGACCCGTTCAAGGCACCAGCCGTACCCCGTCAAGGGGTGCACTGGTGCGGGCGGCCGGCGGGAGCTGCGCGGTAACGGTCAGTCACTAACCCATCC
