# Supplementary material for: Three, two, one! Revision of the long-bodied sphaerodorids (Sphaerodoridae, Annelida) and synonymization of Ephesiella, Ephesiopsis and Sphaerodorum
Source: PeerJ. 2018 Oct 26;6:e5783. doi: 10.7717/peerj.5783 (PMC6204827; doi:10.7717/peerj.5783)
Supplement: Supplemental Information 5 [file peerj-06-5783-s005.fasta]

>SPH155
TTAAATAGCTGCAGTATATTGACTGTACAAAGGTAGCATAATAGATTGCCTATTAATTGTAGGCTAGAATGAATGGGTGAACGAAATTAATTCTGTTTCTAATATATAAATATAAATTAATATTTTAGTGAAGAAGCTATAATATTATTAAAAGACAATGAGACCCTTAGAGCTATTATTTATATTTAATAAGTTTATATAAATTATATTTTGACTGGGGTGGTTTAGGAATATATATAACTTCCTAGTGTATAAGGATTTTTATATCTATTAAGTGATCTTATATTGGTTATAGATTAGTTACCTAAGGGATAACAGATTAATTTTTTTGGAGAGTTCTTATTGATAATAAAGATTAATACCTCGATGTTGGCTTAGAATTCCCTTTAGGTGAAGAAGTTTATAGGGTTGGTTTGTTCAACCATTAAAATTTT
>SPH203
TTAAATAGCTGCAGTATATTGACTGTACAAAGGTAGCATAATAGATTGCCTATTAATTGTAGGCTAGAATGAATGGATGAACGAAATTAATACTGTGTCTATTATATAAATATAATTTAATATTTTAGTGAAGAAGCTATAATATTATTAAAAGACAGTGAGACCCTTAGAGCTATTATTTTAAT
>SPH204
TTAAATAGCTGCAGTATATTGACTGTACAAAGGTAGCATAATAGATTGCCTATTAATTGTAGGCTAGAATGAATGGATGAACGAAATTAATACTGTGTCTATTATATAAATATAATTTAATATTTTAGTGAAGAAGCTATAATATTATTAAAAGACAGTGAGACCCTTAGAGCTATTATTTTAAT
>SPH045
TTAAATAGCTGCAGTATATTGACTGTACAAAGGTAGCATAATAGATTGCCTATTAATTGTAGGCTGGAATGAATGGGTGAACGAAATTAATACTGTTTCTAATATATTAATATAATTTGATATTTTAGTGAAGAAGCTATAATATTATTAAAAGACAGTGAGACCCTTAGAGCTATTATTTATATTTAATATAATATAATATAAATTAAATTTTGACTGGGGTGGTTTTGGAATATATATAACTTCCAATTATTAGATGATTAATAAATCTATAATTTTGATCTTATATAAGTATAGGACTAGTTACCTAAGGGATAACAGATTAATTTTTTTGGAGAGTTCTTATTGATAAAGAAGATTGATACCTCGATGTTGGCTTATAATTACCTTTAGATGAAGAAGTTTATAGGGTTGGTTTGTTCAACCATTAAAATTTT
>SPH080
TTAAATAGCTGCAGTATATTGACTGTACAAAGGTAGCATAATAGATTGCCTATTAATTGTAGGCTGGAATGAATGGGTGAACGAAATTAATACTGTTTCTAATATATTAATATAATTTGATATTTTAGTGAAGAAGCTATAATATTATTAAAAGACAGTGAGACCCTTAGAGCTATTATTTATATTTAATATAATATAATATAAATTAAATTTTGACTGGGGTGGTTTTGGAATATATATAACTTCCAATTATTAGATGATTAATAAATCTATAATTTTGATCTTATATAAGTATAGGACTAGTTACCTAAGGGATAACAGATTAATTTTTTTGGAGAGTTCTTATTGATAAAGAAGATTGATACCTCGATGTTGGCTTATAATTACCTTTAGATGAAGAAGTTTATAGGGTTGGTTTGTTCAACCATTAAAATTTT
>SPH164
TTAAATAGCTGCAGTATATTGACTGTACAAAGGTAGCATAATAGATTGCCTATTAATTGTAGGCTAGAATGAATGGGTGAACAAAATTAATTCTGTTTCTAATATATAAATATAAATTAATATTTTAGTGAAGAAGCTATAATATTATTAAAAGACAATGAGACCCTTAGAGCTATTATTTATATTAATAGTTTATATAATTTATATTTTAACTGGGGTGGTTTAGGAATATATATAACTTCCTATTATATAATGATTTTTTTATCTATTAATTGATCTTTTATTGGTTATAGATTAGTTACCTAAGGGATAACAGATTAATTTTTTTGGAGAGTTCATATTGATAAAGAAGATTAATACCTCGATGTTGGCTTAAAATTTCCTTTAGGTGAAGAAGTTTATAGGGTTGGTTTGTTCAACCATTAAAATTTT
>SPH232
TTAAATAGCTGCAGTATATTGACTGTACAAAGGTAGCATAATAGATTGCCTATTAATTGTAGGCTAGAATGAATGGGTGAACAAAATTAATTCTGTTTCTAATATATAAATATAAATTAATATTTTAGTGAAGAAGCTATAATATTATTAAAAGACAATGAGACCCTTAGAGCTATTATTTATATTAATAGTTTATATAATTTATATTTTAACTGGGGTGGTTTAGGAATATATATAACTTCCTATTATATAATGATTTTTTTATCTATTAATTGATCTTTTATTGGTTATAGATTAGTTACCTAAGGGATAACAGATTAATTTTTTTGGAGAGTTCATATTGATAAAGAAGATTAATACCTCGATGTTGGCTTAAAATTTCCTTTAGGTGAAGAAGTTTATAGGGTTGGTTTGTTCAACCATTAAAATTTT
>SPH207
TTAAATAGCTGCAGTATATTGACTGTACAAAGGTAGCATAATAGATTGCTTATTAATTGTAGGCTGGAATGAATGGGTGAACGAAATTAATGCTGTTTCTAATATATTTATATAATTTAATATTTTAGTGAAGAAGCTATAATATTATTAAAAGACAGTGAGACCCTTAGAGCTATTATTTATATTTAATATATTATATAAATTATATTTTAACTGGGGTGGTTTTGGAATATATATAACTTCCAATTATTTAATGAATTATTAATCTATAAATTTGATCTTATATGAGTAAAAGATTAGTTACCTAAGGGATAACAGATTAATTTTTTTGGAGAGTTCTTATTGATAAAGAAGATTAATACCTCGATGTTGGCTTATAATTTCCTTTAGATGAAGAAGTTTATAGGGTTGGTTTGTTCAACCATTAAAATTTT
>SPH212
TTAAATAGCTGCAGTATATTGACTGTACAAAGGTAGCATAATAGATTGCTTATTAATTGTAGGCTGGAATGAATGGGTGAACGAAATTAATGCTGTTTCTAATATATTTATATAATTTAATATTTTAGTGAAGAAGCTATAATATTATTAAAAGACAGTGAGACCCTTAGAGCTATTATTTATATTTAATATATTATATAAATTATATTTTAACTGGGGTGGTTTTGGAATATATATAACTTCCAATTATTTAATGAATTATTAATCTATAAATTTGATCTTATATGAGTAAAAGATTAGTTACCTAAGGGATAACAGATTAATTTTTTTGGAGAGTTCTTATTGATAAAGAAGATTAATACCTCGATGTTGGCTTATAATTTCCTTTAGATGAAGAAGTTTATAGGGTTGGTTTGTTCAACCATTAAAATTTT
>SPH012
TTAAATAGCTGCAGTATATTGACTGTACAAAGGTAGCATAATAGATTGCCTATTAATTGTAGGCTGGAATGAATGGATGAACGAAATTAATTCTGTTTCTGATATATTTATATAATTTAATATTTTAGTGAAGAAGCTATAATTTTATTAAAAGACAGTGAGACCCTTAGAGCTATTATTTATATTTAATTTAATTTATATAAATTAAATTTTGACTGGGGTGGTTTTGGAATATTTTTAACTTCCAATAGTTATATGATTTTTATATCTATAAATTTGATCTTTTATAAGTTTAAGATTAGTTACCTAAGGGATAACAGATTAATTTTTTTGTAGAGTTCTTATTGATAAAAAAGATTAATACCTCGATGTTGGCTTAGAATTACCTTTAGATGAAGAAGTTTATAAGGTTGGTTTGTTCAACCATTAAAATTTT
>SPH224
ATGGATGAACGAAATTAATTCTGTTTCTGATATATTTATATAATTTAATATTTTAGTGAAGAAGCTATAATTTTATTAAAAGACAGTGAGACCCTTAGAGCTATTATTTATATTTAATTTAATTTATATAAATTAAATTTTGACTGGGGTGGTTTTGGAATATTTTTAACTTCCAATAGTTATATGATTTTTATATCTATAAATTTGATCTTTTATAAGTTTAAGATTAGTTACCTAAGGGATAACAGATTAATTTTTTTGTAGAGTTCTTATTGATAAAAAAGATTAATACCTCGATGTTGGCTTAGAATTACCTTTAGATGAAGAAGTTTATAAGGTTGGTTTGTTCAACCATTAAAATTTT
>SPH072
TTAAATAGCTGCAGTATATTGACTGTACAAAGGTAGCATAATAGATTGCCTATTAATTGTAGGCTGGAATGAATGGATGAACGAAATTAATTCTGTTTCTAATATATTTATATAATTTAATATTTTAGTGAAGAAGCTATAATTTTATTAAAAGACAGTGAGACCCTTAGAGCTATTATTTATATTTAATATAATTATATAAATTAAATTTTGACTGGGGTGGTTTTGGAATATTTTTAACTTCCAATTGTTATATGATTCTTATATCTATAAATTTGATCTTTTATAAGTTTAAGACTAGTTACCTAAGGGATAACAGATTAATTTTTTTGTAGAGTTCTTATTGATAAAAAAGATTAATACCTCGATGTTGGCTTAAAATTACCTTTAGATGAAGAAGTTTATAAGGTTGGTTTGTTCAACCATTAAAATTTT
>SPH138
TTAAATAGCTGCAGTATATTGACTGTACAAAGGTAGCATAATAGATTGCCTATTAATTGTAGGCTGGAATGAATGGATGAACGAAATTAATTCTGTTTCTAATATATTTATATAATTTAATATTTTAGTGAAGAAGCTATAATTTTATTAAAAGACAGTGAGACCCTTAGAGCTATTATTTATATTTAATATAATTATATAAATTAGATTTTGACTGGGGTGGTTTTGGAATATTTTTAACTTCCAATTATTATATGATTTTTATATCTATAAATTTGATCTTTTATAAGTTTAAGATTAGTTACCTAAGGGATAACAGATTAATTTTTTTGTAGAGTTCTTATTGATAAAAAAGATTAATACCTCGATGTTGGCTTAAAATTTCCTTTAGATGAAGAAGTTTATAGGGTTGGTTTGTTCAACCATTAAAATTTT
>SPH247
TTAAATAGCTGCAGTATATTGACTGTACAAAGGTAGCATAATAGATTGCCTATTAATTGTAGGCTGGAATGAATGGATGAACGAAATTAATTCTGTTTCTAATATATTTATATAATTTAATATTTTAGTGAAGAAGCTATAATTTTATTAAAAGACAGTGAGACCCTTAGAGCTATTATTTATATTTAATATAATTATATAAATTAGATTTTGACTGGGGTGGTTTTGGAATATTTTTAACTTCCAATTATTATATGATTTTTATATCTATAAATTTGATCTTTTATAAGTTTAAGATTAGTTACCTAAGGGATAACAGATTAATTTTTTTGTAGAGTTCTTATTGATAAAAAAGATTAATACCTCGATGTTGGCTTAAAATTACCTTTAGATGAAGAAGTTTATAGGGTTGGTTTGTTCAACCATTAAAATTTT
>SPH078
TTAAATAGCTGCAGTATATTGACTGTACAAAGGTAGCATAATAGATTGCCTATTAATTGTAGGCTGGAATGAATGGATGAACGAAATTAATTCTGTTTCTAATATATTTATATAATTTAATATTTTAGTGAAGAAGCTATAATTTTATTAAAAGACAGTGAGACCCTTAGAGCTATTATTTATATTTAATATAATTATATAAATTAAATTTTGACTGGGGTGGTTTTGGAATATTTTTAACTTCCAATAATTATATGATTTTTATATCTATAAATATGATCTTTTATAAGTTTAAGATTAGTTACCTAAGGGATAACAGATTAATTTTTTTAGAGAGTTCTTATTGATAAAAAAGATTAATACCTCGATGTTGGCTTAGAATTACCTTTAGATGAAGAAGTTTATAGGGTTGGTTTGTTCAACCATTAAAATTTT
>SPH162
TTAAATAGCTGCAGTATATTGACTGTACAAAGGTAGCATAATAGATTGCCTATTAATTGTAGGCTGGAATGAATGGATGAACGAAATTAATTCTGTTTCTAATATATTTATATAATTTAATATTTTAGTGAAGAAGCTATAATTTTATTAAAAGACAGTGAGACCCTTAGAGCTATTATTTATATTTAATATAATTATATAAATTAAATTTTGACTGGGGTGGTTTTGGAATATTTTTAACTTCCAATAATTATATGATTTTTATATCTATAAATATGATCTTTTATAAGTTTAAGATTAGTTACCTAAGGGATAACAGATTAATTTTTTTAGAGAGTTCTTATTGATAAAAAAGATTAATACCTCGATGTTGGCTTAGAATTACCTTTAGATGAAGAAGTTTATAGGGTTGGTTTGTTCAACCATTAAAATTTT
>SPH297
GCATAATAGGTTGCCTTTTAATTGAAGGCTAGAATGAATGAATGAACAAGAATATAACTGTTTCAAATATATAAATAAAATTTAATATATTAGTGAAGAAGCTAATATTTTATTAAAAGACAGAAAGACCCTTTGAGCTATTATTTATATTAATATATTGATATATAAATTTAATTTTGACTGGGGTGGTTTAGGAATATTTATAACTTCCTTATATTATTATGATAATAAATCTATTGGTGATCTTTTAATAGTTTTAGATAAGTTACCTAAGGGATAACAGATTAATTTTTTTGGAAAGTTCTTATTGATAAAAAAGATTAATACCTCGATGTTGGCTTAAAATTTCCTTTAAGTGAAGAAGTTTATAGGGTTAGTTTGTTCAACTATTAAAATTTT
>SPH316
GCATAATAGATTGCTTTTTAATTGAAGGCTGGAATGAATGGGTTAATAAAAATAAGACTGTCTCTTTTATATTTTTAAAAATTTATTTTTTGGTGAAAAAGCTAAAATTTTATTAAAAGACGGTGAGACCCTTAGAGCTATTATTTTATATAAAATAATTATTAAAAAGATTTTGACTGGGGTGGTTGAGGAATATAAAAATCTTCTTTAAAAAATAAAAATTATTTTTTTATAAAAAAGATCTTTTATTGGTTTATGAATAGTTACCTGAGGGATAACAGATTAATTTTTTTGGAGAGTTCATATTGATAAAGAAGATTAATACCTCGATGTTGGCTTAGAGTTTCATTTATATGAAGAAGTATAATAATGTTGGTTTGTTCAACCATTAAAATTCT
>SPH312
GCATAATAATTTGTTCTTTAATTGGGGACTGGAATGAAAGGGTTTATAAAATTGTGACTGTCTTTTTTATATTAATAGAAATTTAATTTTTTGTGAAAATGCATAATTTATATTAAAAGACGGTGAGACCCTTTGAGCTTATTTATTTAAAATTAAATTTAGTTGGGGCGATTTAAGAATATATTAATCTTCTTTTATAGAAAGGAAATAATAATTTTTGATGATCTTTAAAGAGTAAAAGGGAAGTTACCAAAGGGATAACAGATTTTTATTTTGGAGAGTTCATATTTATAAATAAAAAAATACCTCGATGTTGGCTTAAAGTTTCTTTTAGGTGTAGAAGTTTATTATGTTGGTTTGTTCAACCATTAAAATTTT
