# Supplementary material for: Three, two, one! Revision of the long-bodied sphaerodorids (Sphaerodoridae, Annelida) and synonymization of Ephesiella, Ephesiopsis and Sphaerodorum
Source: PeerJ. 2018 Oct 26;6:e5783. doi: 10.7717/peerj.5783 (PMC6204827; doi:10.7717/peerj.5783)
Supplement: Supplemental Information 6 [file peerj-06-5783-s006.fasta]

>SPH297
TACTTTATATCTTATTTTTGGTATATGAAGTGGATTTTTAGGAACTTCAATAAGTTTATTGATTCGAGCAGAATTAGGACAACCTGGAAGATTATTAGGTAGAGATCAGTTATATAATACTATTGTAACTGGGCATGCATTTTTAATAATTTTTTTTTTAGTTATACCAGTTATAATAGGAGGATTTGGTAATTGATTAATTCCTATAATATTAGGAGCTATTGATATAGCATTTCCTCGATTAAATAATATAAGATTTTGATTTTTACCTCCATCATTAATTTTATTATTAAGGTCAACATTGGTTGAAAAAGGGGCTGGAACTGGATGAACAGTATATCCTCCTTTATCAAGAAATTTAATACATTCTGGACCATCTGTAGATATAGCTATTTTTTCTTTACATATAGCAGGAGTATCTTCTATTTTAGGAGCAATTAATTTTATTGTAACTATTTTATTTGATCATGTTAATGGTATAAAGTTAAAACAAATTTCATTATTTACTTGATCAGTATTAATTACTGCGATTTTATTATTATTAGCATTACCTGTTTTAGCAGGGGTTATTACGATATTATTAACTGATCGAAATTTAAATACTAGATTTTTTGATCCTGCTGGAGGAGGAGATCCTATTTTATTTCAACATTTATTT
>SPH312
AAGGTTATATTTTGTTTTTGGAATATGGAGTGGGTTTTTAGGGACTTCTATAAGAATATTAATTCGTGTAGAATTAGGACAGTCTGGAAGGTTTTTAGGAAGTGATCAGTTATATAATACTATAGTAACTGGACATGCCTTTTTAATAATTTTTTTTTTAGTTATACCTGTAATAATAGGAGGATTTGGAAATTGATTAGTACCTTTAATAATAGGATCTGTTGATATGGCTTTTCCTCGATTAAATAATATAAGATTTTGGTTACTTCCCTCATCATTAGTTTTATTATTAGGATCATCATTAGTAGAAATAGGGGCTGGAACTGGATGGACTGTTTATCCCCCCTTATCTAGAAATTTAGCACATTCTGGGGGTTCTGTTGATATAGTTATTTTTTCTCTTCATTTAGCAGGAGCTTCTTCTATTGTTAGTGCAATTAATTTTATGGTAACTATTATATTTGATCATGTATTTGGATTAAGATTTAGATGTATCCCGTTATTTGTTTGATCTATTTATATTACTGCATTATTATTATTATTATCCCTACCTGTATTAGCAGGTGCAATTACTATATTACTAACTGATCGAAATTTAAATACTAGGTTTTTTGATCCAGCTGGAGGTGGAGATCCTGTATTATTCCAACATTTATTT
>SPH316
AGGATTTTTAGGTACTTCAATAAGTTTATTAATTCGGGCTGAATTAGGACAGCCTGGAAGTTTGTTAGGAAGGGATCAATTATATAATACTGTTGTTACTGCTCATGCTTTTTTGATAATTTTTTTTTTAGTAATACCTGTTATAATAGGAGGATTTGGAAATTGATTAGTTCCTATAATATTAGGAGCTATTGATATAGCTTTTCCTCGATTAAATAATATAAGATTTTGATTTTTACCTCCTTCATTAATATTATTATTAGGTTCTTCATTAGTAGAGAAAGGGGTAGGAACTGGATGAACTGTTTATCCTCCATTATCAAGGAATATTGCTCATTCAGGGTCTTCTGTTGATATAGCTATTTTTTCATTACATATAGCGGGGGTTTCTTCTATTTTAGGGGCTATTAATTTTATTGTAACAATTATATTTGATCATGTTGATGGAATAGTTTTTAGACGAATTCCTTTATTTGTTTGATCTATTTTTATTACTGCTGTATTACTTTTATTATCATTACCTGTGTTGGCAGGTGTAATTACAATATTATTAACAGATCGTAATTTAAATACCAGATTTTTTGATCCAGCTGGGGGTGGAGATCCAATTTTATTTCAACATTTATTT
>SPH155
TACTTTATATTTTATTTTTGGTGTTTGATCTGGGTTTTTAGGTACTTCAATAAGTTTATTAATTCGAGCAGAATTAGGACAACCTGGTAGTTTATTAGGTAGGGATCAATTATATAATACTATTGTAACTGCACATGCTTTTTTAATAATTTTTTTTTTAGTAATACCTGTTATAATAGGTGGATTTGGTAATTGATTGGTTCCAATAATATTAGGTGCAATTGATATAGCTTTTCCTCGAATAAATAATATAAGATTTTGATTTTTACCTCCTTCATTAATATTATTATTAGGTTCTAGATTAGTTGAGAAAGGAGTAGGTACAGGATGAACTGTTTATCCCCCTTTATCAAGAAATTTAGCTCATTCTGGTCCTTCAGTTGATATAGCTATTTTTTCATTACATATAGCTGGTGTATCTTCAATTTTAGGGGCTATTAATTTTATTGTAACAATTATATTTGATCATGTTATTGGTATAAGATTTAAACGTATCCCTTTATTTGTTTGGTCTGTATTGATTACTGCTGTTTTATTATTATTAGCATTACCTGTTTTAGCAGGGGTAATTACTATATTATTAACTGATCGAAATTTGAATACTAGATTTTTTGACCCTGCTGGAGGAGGGGATCCTATTTTATTTCAACATCTTTTT
>SPH012
TACTTTATATTTTATTTTTGGTATTTGATCTGGATTTTTAGGTAGTTCAATAAGTTTAATAATTCGGGCAGAGTTAGGTCAACCTGGTAGTTTATTAGGTAGTGATCAATTATATAATACAATTGTTACTGGACATGCTTTTTTAATAATTTTTTTTTTAGTAATACCTGTTATAATAGGAGGATTTGGAAATTGATTAGTTCCTTTAATATTAGGAGCAATTGATATGGCTTTTCCTCGGTTAAATAATATAAGATTTTGATTTTTACCTCCTTCATTAACTTTATTATTAGGTTCATCTTTGGTTGAGAAAGGAGCAGGTACTGGTTGAACTGTATATCCTCCTTTATCTAGAAATCTAGCTCATTCTGGTCCTTCAGTTGATATAGCTATTTTTTCATTACATATAGCAGGTGTATCTTCTATTTTGGGAGCTATTAATTTTATTGTAACTATTATATTTGATCGTGTAGTTGGAATAAGATTTAAACGTATTCCTTTATTTGTTTGATCTGTATTAATTACTGCTATTTTATTATTATTAGCATTACCTGTTTTAGCAGGTGTTATTACTATATTATTGACTGATCGTAATTTAAATACTAGATTTTTTGATCCTGCAGGGGGAGGAGATCCTATTTTATTTCAACATTTATTT
>SPH224
GTTTAATAATTCGGGCAGAGTTAGGTCAACCTGGTAGTTTATTAGGTAGTGATCAATTATATAATACAATTGTTACTGGACATGCTTTTTTAATAATTTTTTTTTTAGTAATACCTGTTATAATAGGAGGATTTGGAAATTGATTAGTTCCTTTAATATTAGGAGCAATTGATATGGCTTTTCCTCGGTTAAATAATATAAGATTTTGATTTTTACCTCCTTCATTAACTTTATTATTAGGTTCATCTTTGGTTGAGAAAGGAGCAGGTACTGGTTGAACTGTATATCCTCCTTTATCTAGAAATCTAGCTCATTCTGGTCCTTCAGTTGATATAGCTATTTTTTCATTACATATAGCAGGTGTATCTTCTATTTTGGGAGCTATTAATTTTATTGTAACTATTATATTTGATCGTGTAGTTGGAATAAGATTTAAACGTATTCCTTTATTTGTTTGATCTGTATTAATTACTGCTATTTTATTATTATTAGCATTACCTGTTTTAGCAGGTGTTATTACTATATTATTGACTGATCGTAATTTAAATACTAGATTTTTTGATCCTGCAGGGGGAGGAGATCCTATTTTATTTCAACATTTATTT
>SPH072
TACTTTATATTTTATTTTTGGTATTTGATCTGGATTTTTAGGAAGTTCAATAAGTTTAGTAATTCGAGCAGAATTAGGTCAACCTGGTAGTTTATTAGGTAGTGATCAGTTATATAATACAATTGTTACTGGTCATGCTTTTTTAATAATTTTTTTTTTAGTTATACCTGTTATAATAGGAGGATTTGGAAATTGATTGGTTCCTTTAATATTAGGAGCAATTGATATAGCTTTTCCTCGATTGAATAATATAAGGTTTTGATTTTTACCTCCTTCATTAACTTTATTATTAGGATCATCTTTAGTTGAAAAGGGGGCGGGTACTGGTTGAACTGTTTATCCTCCTTTATCTAGAAATTTAGCTCATTCTGGTCCTTCAGTTGATATAGCTATTTTTTCATTACATATAGCAGGTGTTTCTTCTATTTTGGGGGCAATTAATTTTATTGTAACTATTATATTTAATCGTGTAATTGGTATAAGATTTAAACGTATTCCTTTATTTGTTTGATCTGTATTAATTACTGCTATTTTATTATTATTATCATTACCTGTTTTAGCAGGTGTAATTACTATATTATTAACTGATCGTAATTTAAATACTAGATTTTTTGATCCAGCAGGAGGAGGAGATCCTATTTTATTTCAACATTTATTT
>SPH138
TACTTTATATTTTATTTTTGGTATTTGATCTGGATTTTTAGGAAGTTCAATAAGTTTAGTAATTCGAGCAGAATTAGGTCAACCTGGTAGTTTATTAGGTAGTGATCAACTATATAATACAATTGTTACTGGTCATGCTTTTTTAATAATTTTTTTTTTAGTTATACCTGTTATAATAGGAGGATTTGGAAATTGATTAGTTCCTTTAATATTAGGAGCAATTGATATAGCTTTTCCTCGGTTAAATAATATAAGGTTTTGATTTTTACCTCCTTCATTAACTTTATTATTAGGTTCATCTTTAGTTGAAAAGGGAGCGGGTACTGGTTGAACTGTTTATCCTCCTTTATCTAGAAATTTAGCTCATTCTGGTCCTTCAGTTGATATAGCTATTTTTTCATTACATATAGCAGGTGTTTCTTCTATTTTGGGAGCAATTAATTTTATTGTAACTATTATATTTAATCGTGTAATTGGTATAAGATTTAAACGTATTCCTTTATTTGTTTGATCTGTATTAATTACTGCTATTTTATTATTATTGGCATTACCTGTTTTAGCAGGTGTAATTACTATATTATTAACTGATCGTAATTTAAATACTAGATTTTTTGATCCTGCAGGAGGAGGTGATCCTATTTTATTTCAACATTTATTT
>SPH247
GAAGTTCAATAAGTTTAGTAATTCGAGCAGAATTAGGTCAACCTGGTAGTTTATTAGGTAGTGATCAACTATATAATACAATTGTTACTGGTCATGCTTTTTTAATAATTTTTTTTTTAGTTATACCTATTATAATAGGGGGATTTGGAAATTGATTAGTTCCTTTAATATTAGGAGCAATTGATATGGCTTTTCCTCGGTTAAATAATATAAGGTTTTGGTTTTTACCTCCTTCATTAACTTTATTATTAGGTTCATCTTTAGTTGAAAAAGGAGCGGGTACTGGTTGAACTGTTTATCCTCCTTTATCTAGAAATTTAGCTCATTCTGGTCCTTCAGTTGATATAGCTATTTTTTCATTACATATAGCAGGTGTTTCTTCTATTTTGGGAGCAATTAATTTTATTGTAACTATTATATTTAATCGTGTAATTGGTATAAGATTTAAACGTATTCCTTTATTTGTTTGGTCTGTATTAATTACTGCTATTTTATTATTATTAGCATTACCTGTTTTAGCGGGTGTAATTACTATATTATTAACTGATCGTAATTTAAATACTAGATTTTTTGATCCAGCAGGAGGAGGAGATCCTATTTTATTTCAACATTTATTT
>SPH078
AACTTTATATTTTATTTTTGGTATTTGATCTGGATTTTTAGGAAGTTCAATAAGTTTAGTAATTCGAGCAGAGTTAGGCCAACCTGGTAGTTTATTAGGTAGGGATCAGTTGTATAATACAATTGTTACTGGCCATGCATTTTTAATAATTTTTTTTTTAGTTATACCTGTTATAATGGGGGGATTTGGAAATTGATTAGTTCCTTTAATATTGGGAGCAATTGATATAGCTTTTCCTCGGTTAAATAATATAAGATTTTGATTTTTACCACCTTCATTAACTTTATTATTAGGTTCATCTTTAGTTGAAAAAGGAGCGGGTACTGGTTGAACTGTTTATCCTCCTTTATCTAGAAATTTAGCTCATTCTGGTCCTTCAGTTGATATAGCTATTTTTTCATTACATATAGCAGGGGTATCTTCTATTTTGGGAGCTATTAATTTTATTGTAACTATTATATTTAATCGTGTAGTTAGAATAAGGTTTAAGCGTATTCCTTTATTTGTTTGATCTGTATTAATTACTGCTATTTTATTATTATTGGCATTACCTGTTTTAGCAGGTGTAATTACTATATTATTAACTGATCGTAATTTAAATACTAGATTTTTTGATCCAGCTGGTGGTGGGGATCCTATTTTATTTCAACATTTATTT
>SPH162
AACTTTATATTTTATTTTTGGTATTTGATCTGGATTTTTAGGAAGTTCAATAAGTTTAGTAATTCGAGCAGAGTTAGGCCAACCTGGTAGTTTATTAGGTAGGGATCAGTTGTATAATACAATTGTTACTGGCCATGCATTTTTAATAATTTTTTTTTTAGTTATACCTGTTATAATGGGGGGATTTGGAAATTGATTAGTTCCTTTAATATTGGGAGCAATTGATATAGCTTTTCCTCGATTAAATAATATAAGATTTTGGTTTTTACCACCTTCATTAACTTTATTATTAGGCTCATCTTTAGTTGAAAAAGGAGCGGGTACTGGTTGAACTGTTTATCCTCCTTTATCTAGAAATTTAGCTCATTCTGGTCCTTCAGTTGATATAGCTATTTTTTCATTACATATAGCAGGGGTATCTTCTATTTTGGGAGCTATTAATTTTATTGTAACTATTATATTTAATCGTGTAGTTAGAATAAGGTTTAAGCGTATTCCTTTATTTGTTTGATCTGTATTAATTACTGCTATTTTATTATTATTGGCATTACCTGTTTTAGCAGGTGTAATTACTATATTATTAACTGATCGTAATTTAAATACTAGATTTTTTGATCCAGCTGGTGGTGGGGATCCTATTTTATTTCAACATTTATTT
>SPH203
GAAGATCAATAAGAATAATTATTCGTGTTGAATTAGGTCAACCTGGTAGATTATTGGGTAGAGATCAATTATATAATACTGTTGTTACTGGACATGCTTTTTTAATAATTTTTTTTTTAGTAATACCTGTTATAATAGGTGGATTTGGAAATTGATTAGTTCCATTAATATTAGGGGCTATTGATATAGCTTTTCCTCGAATAAATAATATAAGATTTTGATTTTTACCTCCTTCATTAACTTTATTATTAAGATCATCAATAGTAGAAAGTGGGGTTGGTACTGGTTGAACTGTATATCCACCTTTAGCTAGAAATTTAGCTCATTCTGGATCTTCAGTTGATATAGCTATTTTTTCTTTACATATAGCTGGTGTATCTTCTATTTTAGGGGCTATTAATTTTATTGTTACTATTATATTTGATCATGTAAATGGAATGGGATTTAAACGTATTCCTTTATTTATTTGATCTGTTTTAATTACTGCTATTTTATTATTATTAGCATTACCTGTTTTAGCTGGAGTAATTACTATATTATTGACTGATCGTAATTTAAATACTAGATTTTTTGATCCAGCAGGAGGAGGAGATCCAATTTTATTTCAGCATTTATTT
>SPH204
TCAATAAGAATAATTATTCGTGTTGAATTAGGTCAACCTGGTAGATTATTGGGTAGAGATCAATTATATAATACTGTTGTTACTGGACATGCTTTTTTAATAATTTTTTTTTTAGTAATACCTGTTATAATAGGTGGATTTGGAAATTGATTAGTTCCATTAATATTAGGGGCTATTGATATAGCTTTTCCTCGAATAAATAATATAAGATTTTGATTTTTACCTCCTTCATTAACTTTATTATTAAGATCATCAATAGTAGAAAGTGGGGTTGGTACTGGTTGAACTGTATATCCACCTTTAGCTAGAAATTTAGCTCATTCTGGATCTTCAGTTGATATAGCTATTTTTTCTTTACATATAGCTGGTGTATCTTCTATTTTAGGGGCTATTAATTTTATTGTTACTATTATATTTGATCATGTAAATGGAATGGGATTTAAACGTATTCCTTTATTTATTTGATCTGTTTTAATTACTGCTATTTTATTATTATTAGCATTACCTGTTTTAGCTGGAGTAATTACTATATTATTGACTGATCGTAATTTAAATACTAGATTTTTTGATCCAGCAGGAGGAGGAGATCCAATTTTATTTCAGCATTTATTT
>SPH207
GAACTTCTATAAGTTTAGTAATTCGAGCTGAATTAGGTCAACCCGGTAGTTTATTAGGTAGAGACCAATTATACAATACAGTTGTAACTGCACATGCTTTTTTAATAATTTTTTTTTTAGTAATACCAGTAATAATAGGTGGTTTTGGTAATTGATTAGTACCTATAATATTAGGAGCAATTGATATAGCTTTTCCTCGGATAAATAATATAAGATTTTGATTTTTACCACCCTCTTTAATATTATTATTGGGTTCGTCATTAGTAGAAAAAGGAGTAGGTACTGGTTGAACTGTTTATCCACCTTTATCTAGTAATTTAGCTCACTCTGGACCTTCAGTTGATATAGCTATTTTTTCATTACATATAGCAGGGGTTTCTTCAATTTTAGGTGCTATTAATTTTATTGTAACTATTATATTTGATCATGTAGTAGGTATAAGATTTAAATCTATTCCTTTATTTGTTTGATCTGTTTTAATTACTGCTATTCTATTATTATTAGCTTTACCTGTTTTAGCGGGAGTAATTACTATATTATTAACTGATCGTAATTTAAATACTAGATTTTTTGATCCTGCAGGAGGAGGAGACCCAATTTTATTTCAGCATTTATTT
>SPH212
TAGGAACTTCTATAAGTTTAGTAATTCGAGCTGAATTAGGTCAACCCGGTAGTTTATTAGGTAGAGACCAATTATATAATACAGTTGTAACTGCACATGCTTTTTTAATAATTTTTTTTTTAGTAATACCAGTAATAATAGGTGGTTTTGGTAATTGATTAGTACCTATAATATTAGGAGCAATTGATATAGCTTTTCCTCGTATAAATAATATAAGATTTTGATTTTTACCACCCTCTTTAATATTATTATTGGGTTCGTCATTAGTAGAAAAAGGAGTAGGTACTGGTTGAACTGTTTATCCACCTTTATCTAGTAATTTAGCTCACTCTGGACCTTCAGTTGATATAGCTATTTTTTCATTACATATAGCGGGGGTTTCTTCAATTTTAGGTGCTATTAATTTTATTGTAACTATTATATTTGATCATGTAGTAGGTATAAGATTTAAATCTATTCCTTTATTTGTTTGATCTGTTTTAATTACTGCTATTCTATTATTATTAGCTTTACCTGTTTTAGCGGGAGTAATTACTATATTATTAACTGATCGTAATTTAAATACTAGATTTTTTGATCCTGCAGGAGGAGGAGACCCAATTTTATTTCAGCATTTATTT
>SPH045
TACATTATATTTTATTTTTGGTTTATGAGCTGGATTTCTTGGAACTTCAATAAGTTTAATAATTCGAGCTGAATTAGGTCAACCTGGAAGATTATTAGGTAGTGACCAATTATATAATACTATTGTTACTGGGCATGCATTTTTGATAATTTTTTTTTTAATCATACCTGTTATAATGGGGGGTTTTGGTAATTGATTAGTACCTATAATATTAGGAGCAATTGATATAGCTTTTCCTCGAATAAATAATATAAGATTTTGATTTTTACCTCCTTCATTAACTTTATTATTAGGTTCAACTTTAGTTGAAAAGGGTGTAGGTACAGGTTGAACTGTTTACCCTCCTTTAGCGAGAAATTTAGCTCATTCTGGGCCTTCGGTGGATATAGCTATTTTTTCTTTACATATAGCTGGTGTATCTTCTATTTTAGGGGCTATTAATTTTATTGTTACTATTATATTTGATCATGTAATTGGTATAAGATTTAAACGAGTTCCTTTATTTGTATGGTCAATTTTAATTACTGCTATTTTATTATTATTAGCATTGCCTGTATTAGCTGGGGTTATTACTATATTATTAACCGATCGAAATTTGAATACAAGATTTTTTGACCCAGCTGGAGGAGGAGATCCAATTTTATTCCAACATTTATTT
>SPH080
TACATTATATTTTATTTTTGGTTTATGAGCTGGATTTCTTGGAACTTCAATAAGGTTAATAATTCGAGCTGAATTAGGTCAACCTGGAAGATTATTAGGTAGTGACCAATTATATAATACTATTGTTACTGGGCATGCATTTTTGATAATTTTTTTTTTAATCATACCTGTTATAATGGGGGGTTTTGGTAATTGATTAGTACCTATAATATTAGGAGCAATTGATATAGCTTTTCCTCGAATAAATAATATAAGATTTTGATTTTTACCCCCTTCATTAACTTTATTATTAGGTTCAACTTTAGTTGAAAAGGGTGTAGGTACAGGTTGAACTGTTTACCCTCCTTTAGCGAGAAATTTAGCTCATTCTGGGCCTTCGGTGGATATAGCTATTTTTTCTTTACATATAGCTGGTGTATCTTCTATTTTAGGGGCTATTAATTTTATTGTTACTATTATATTTGATCATGTAATTGGTATAAGATTTAAACGAGTTCCTTTATTTGTATGGTCAATTTTAATTACTGCTATTTTATTATTATTAGCATTGCCTGTATTAGCTGGTGTTATTACTATATTATTAACCGATCGAAATTTGAATACAAGATTTTTTGACCCAGCTGGAGGAGGAGATCCAATTTTATTCCAACATTTATTT
>SPH164
AACTTTATATTTTGTTTTTGGTGTTTGATCTGGATTTTTAGGAACTTCTATAAGTTTATTAATTCGAGCTGAATTAGGACAACCAGGTAGATTATTGGGTAGTGATCAGTTATATAATACTATTGTAACTGCTCATGCATTTTTAATAATTTTTTTCTTGGTTATACCTGTTATAATAGGAGGATTTGGTAATTGATTAGTTCCTTTAATATTAGGTGCAATTGATATAGCTTTTCCTCGAATAAATAATATAAGATTTTGATTTTTACCTCCTTCATTAATATTATTATTAGGATCTAGATTAGTTGAAAAAGGAGTTGGTACAGGTTGAACTGTTTATCCTCCATTATCAAGTAATTTAGCACATTCTGGACCTTCAGTTGATATAGCTATTTTTTCTTTACATATAGCTGGAGTTTCTTCAATTTTAGGTGCAATTAATTTTATTGTTACTATTATATTTGATCATGTTGTTGGTATAGGATTTAAACGTATTCCTTTATTTATTTGATCTGTATTAATTACTGCTGTATTATTGTTATTAGCATTACCTGTTTTAGCTGGGGTAATTACTATATTATTAACTGATCGTAATTTAAATACTAGATTTTTTGATCCTGCAGGTGGAGGAGATCCAATTTTATTTCAACATTTGTTT
>SPH232
TTTTTAGGAACTTCTATAAGTTTATTAATTCGAGCTGAATTAGGACAACCAGGTAGATTATTGGGTAGTGATCAGTTATATAATACTATTGTAACTGCTCATGCATTTTTAATAATTTTTTTCTTGGTTATACCTGTTATAATAGGAGGATTTGGTAATTGATTAGTTCCTTTAATATTAGGTGCAATTGATATAGCTTTTCCTCGAATAAATAATATAAGATTTTGATTTTTACCTCCTTCATTAATATTATTATTAGGATCTAGATTAGTTGAAAAAGGAGTTGGTACAGGTTGAACTGTTTATCCTCCATTATCAAGTAATTTAGCACATTCTGGACCTTCAGTTGATATAGCTATTTTTTCTTTACATATAGCTGGAGTTTCTTCAATTTTAGGTGCAATTAATTTTATTGTTACTATTATATTTGATCATGTTGTTGGTATAGGATTTAAACGGATTCCTTTATTTATTTGATCTGTATTAATTACTGCTGTATTATTGTTATTAGCATTACCTGTTTTAGCTGGGGTAATTACTATATTATTAACTGATCGTAATTTAAATACTAGATTTTTTGATCCTGCAGGTGGAGGAGATCCAATTTTATTTCAACATTTGTTT
